# Supplementary material for: Postprandial Effects of Salmon Fishmeal and Whey on Metabolic Markers in Serum and Gene Expression in Liver Cells
Source: Nutrients. 2022 Apr 12;14(8):1593. doi: 10.3390/nu14081593 (PMC9027870; doi:10.3390/nu14081593)
Supplement: Supplementary file 1 [file nutrients-14-01593-s001.zip › Table S1.xlsx]

## Sheet: Sheet1
Table S1. Micronutrient content of salmon fishmeal and whey
	Fishmeal	Whey
Vitamins (per 100 g)
Thiamin (mg)	0.153	0.084
Riboflavin (mg)	5.05	0.505
Niacin (mg)	13.6	1.42
Pantothenic acid (mg)	6.21	0.292
Pyridoxine (mg)	0.276	0.219
Biotin (µg)	219	11.2
Folate (mg)	0.599	0.309
Cyanocobalamin (µg)	60.5	13.2
Cholecalciferol (µg)	4.75	<0.251
alpha-Tocopherol (mg)	8.09	<0.081
Minerals (per 100 g)
Copper (mg)	8.6	0.09
Mercury (µg)	11	<0.51
Zinc (mg)	140	1.1
Iron (mg)	11	0.66
Potassium (mg)	960	760
Calcium (mg)	2500	750
Magnesium (mg)	140	81
Sodium (mg)	650	180
Selenium (mg)	0.23	0.04
Tin (mg)	<0.021	<0.021
Iodine (mg)	0.17	0.04
1 Below limit of detection
