# Supplementary material for: Postprandial Effects of Salmon Fishmeal and Whey on Metabolic Markers in Serum and Gene Expression in Liver Cells
Source: Nutrients. 2022 Apr 12;14(8):1593. doi: 10.3390/nu14081593 (PMC9027870; doi:10.3390/nu14081593)
Supplement: Supplementary file 1 [file nutrients-14-01593-s001.zip › Table S2.xlsx]

## Sheet: Table S2 A. Sample information
Table S2 A. Sample information
SampleID	Participant ID	Condition	Supplement	Postprandial study time point
WheyF_ID15	15	Human serum	Whey	fasting
Whey30_ID15	15	Human serum	Whey	30min
Whey60_ID15	15	Human serum	Whey	60min
FMF_ID15	15	Human serum	Fishmeal	fasting
FM30_ID15	15	Human serum	Fishmeal	30min
FM60_ID15	15	Human serum	Fishmeal	60min
FMF_ID11	11	Human serum	Fishmeal	fasting
FM30_ID11	11	Human serum	Fishmeal	30min
FM60_ID11	11	Human serum	Fishmeal	60min
WheyF_ID11	11	Human serum	Whey	fasting
Whey30_ID11	11	Human serum	Whey	30min
Whey60_ID11	11	Human serum	Whey	60min
FMF_ID12	12	Human serum	Fishmeal	fasting
FM30_ID12	12	Human serum	Fishmeal	30min
FM60_ID12	12	Human serum	Fishmeal	60min
WheyF_ID12	12	Human serum	Whey	fasting
Whey30_ID12	12	Human serum	Whey	30min
Whey60_ID12	12	Human serum	Whey	60min
WheyF_ID13	13	Human serum	Whey	fasting
Whey30_ID13	13	Human serum	Whey	30min
Whey60_ID13	13	Human serum	Whey	60min
FMF_ID13	13	Human serum	Fishmeal	fasting
FM30_ID13	13	Human serum	Fishmeal	30min
FM60_ID13	13	Human serum	Fishmeal	60min
FMF_ID14	14	Human serum	Fishmeal	fasting
FM30_ID14	14	Human serum	Fishmeal	30min
FM60_ID14	14	Human serum	Fishmeal	60min
WheyF_ID14	14	Human serum	Whey	fasting
Whey30_ID14	14	Human serum	Whey	30min
Whey60_ID14	14	Human serum	Whey	60min
SFM1	NA	Serum free	NA	NA
SFM2	NA	Serum free	NA	NA
SFM3	NA	Serum free	NA	NA
SFM4	NA	Serum free	NA	NA
SFM5	NA	Serum free	NA	NA
SFM6	NA	Serum free	NA	NA

## Sheet: Table S2 B. TPM
Table S2 B. Gene expression values, expressed as transcripts per million (TPM) for all samples
ensembl_gene_id	entrezgene_accession	entrezgene_id	gene_biotype	WheyF_ID15	Whey30_ID15	Whey60_ID15	FMF_ID15	FM30_ID15	FM60_ID15	FMF_ID11	FM30_ID11	FM60_ID11	WheyF_ID11	Whey30_ID11	Whey60_ID11	FMF_ID12	FM30_ID12	FM60_ID12	WheyF_ID12	Whey30_ID12	Whey60_ID12	WheyF_ID13	Whey30_ID13	Whey60_ID13	FMF_ID13	FM30_ID13	FM60_ID13	FMF_ID14	FM30_ID14	FM60_ID14	WheyF_ID14	Whey30_ID14	Whey60_ID14	SFM1	SFM2	SFM3	SFM4	SFM5	SFM6
ENSG00000000003	TSPAN6	7105	protein_coding	89.463	95.4662	81.3175	89.1334	94.1186	74.4227	83.995	87.4023	94.044	88.0959	85.3685	90.7585	100.714	84.4078	84.9082	88.3664	87.878	90.0705	92.2634	96.1845	121.755	86.2064	90.9438	90.3477	88.8697	89.8901	86.4582	89.9515	92.0968	85.0053	89.3111	86.4243	94.7942	90.8011	94.2419	102.053
ENSG00000000005	TNMD	64102	protein_coding	0	0.0369548	0	0	0	0.0614326	0.163452	0.053136	0.0850789	0.0921647	0	0	0	0	0.0404303	0.245728	0.0434606	0	0.127568	0	0	0.0459544	0	0.079341	0.0461338	0.052132	0.0469685	0	0	0.0853154	0	0	0	0.0486908	0	0
ENSG00000000419	DPM1	8813	protein_coding	317.734	310.144	248.681	339.82	332.697	329.268	311.012	304.683	331.732	319.857	318.682	310.732	353.689	326.049	308.511	334.964	281.942	300.054	321.877	305.993	343.53	296.097	333.076	319.887	332.851	317.223	299.817	309.723	334.185	284.506	282.229	266.644	273.65	247.935	268.922	272.733
ENSG00000000457	SCYL3	57147	protein_coding	2.66642	2.67852	2.32301	3.53034	3.08148	2.97726	2.52366	3.23605	3.37522	2.69778	2.53395	3.32728	3.12647	2.4495	2.58364	3.04122	2.19946	2.53017	2.83589	2.42048	3.69247	2.6213	2.53776	3.11356	2.72057	2.47062	2.39713	2.79577	3.35156	2.55217	3.1311	2.61917	3.21406	2.44327	3.0925	2.85514
ENSG00000000460	C1orf112	55732	protein_coding	6.79849	7.69298	5.92914	8.52671	9.09024	7.27523	7.68822	6.5817	7.65659	7.58789	7.26675	8.69696	8.3369	7.61996	6.94711	7.47261	6.50074	7.1761	7.40125	8.21158	10.332	7.41911	8.41377	7.69927	7.12871	6.10935	6.83965	7.61282	7.67723	6.95016	7.06109	6.65231	7.45809	7.39142	7.06253	7.63038
ENSG00000000938	FGR	2268	protein_coding	0	0	0	0	0	0	0	0	0	0	0	0	0	0	0	0	0	0	0	0	0	0	0	0	0	0	0	0	0	0	0	0	0	0	0	0
ENSG00000000971	CFH	3075	protein_coding	0	0	0	0	0	0	0	0	0.0314728	0	0	0.00982836	0	0	0.00747809	0	0.00803857	0	0	0	0	0	0	0.00733755	0	0	0	0	0	0	0	0	0	0	0.00852197	0
ENSG00000001036	FUCA2	2519	protein_coding	164.943	178.151	108.434	188.806	185.798	178.554	177.158	156.746	176.884	156.739	152.123	190.1	186.167	166.698	146.82	185.405	157.733	163.463	182.641	182.426	231.528	167.505	201.824	165.888	170.33	177.098	166.902	181.702	184.941	152.275	150.163	157.185	150.186	142.844	152.855	171.454
ENSG00000001084	GCLC	2729	protein_coding	25.8835	28.1271	25.0662	30.6966	32.2282	30.9859	30.6677	29.4676	32.9096	28.4446	30.4959	33.8002	34.4424	30.2703	29.0621	27.963	26.8784	28.7114	28.7672	28.0423	36.7587	29.1054	30.0773	27.7821	29.2506	28.7948	25.991	31.1701	31.9893	26.8275	24.4794	22.3159	24.687	23.917	22.529	24.7517
ENSG00000001167	NFYA	4800	protein_coding	56.2877	55.8763	45.804	65.0409	65.4171	66.501	60.6776	55.0091	63.2496	54.5247	55.8931	65.3414	72.1134	64.9928	62.4938	63.6283	55.7317	59.6987	61.7259	62.0567	80.8764	58.7516	65.4504	62.5484	58.2484	55.5851	55.7369	62.4196	59.9928	52.6534	51.4592	44.983	49.9109	46.07	44.2543	48.8201
ENSG00000001460	STPG1	90529	protein_coding	1.44532	1.44839	1.01059	1.65676	1.25299	1.58742	1.43857	1.25324	1.38693	1.45449	1.39083	1.38227	1.24303	1.43349	1.3953	1.25409	1.26622	1.35867	1.14303	1.21499	0.99539	1.31497	1.16973	1.44475	1.2321	1.14819	1.06705	1.59924	1.00189	1.31681	1.55198	1.70392	1.59575	1.48616	1.44624	1.30047
ENSG00000001461	NIPAL3	57185	protein_coding	2.75839	2.9258	2.68753	3.22795	3.35446	2.9144	2.66392	2.57923	2.61284	2.51193	2.52635	3.05507	2.32866	2.49255	2.24195	2.00725	2.12324	2.12036	2.92576	2.13997	2.98857	2.58436	2.31175	2.77314	2.464	2.57145	2.33151	2.15626	2.38225	2.46597	4.52009	4.3754	4.30655	4.64279	4.42223	4.64783
ENSG00000001497	LAS1L	81887	protein_coding	17.4759	15.6984	14.313	20.3144	17.1146	23.7654	19.4692	18.0914	16.3445	17.7907	19.493	18.6239	16.6347	22.2533	21.5964	17.8817	18.4621	17.5116	15.464	14.2229	12.3723	16.9299	16.5303	17.563	18.3698	15.7163	15.385	13.226	15.1155	16.7608	17.7043	15.7252	18.0737	15.4873	13.9143	12.0988
ENSG00000001561	ENPP4	22875	protein_coding	0.32579	0.211416	0.237448	0.324639	0.229633	0.214776	0.181824	0.101329	0.216325	0.16111	0.216932	0.303993	0.388309	0.264035	0.295549	0.323556	0.193383	0.255002	0.175694	0.219921	0.327953	0.321324	0.13642	0.214344	0.21994	0.215398	0.313487	0.320041	0.19673	0.325389	0.326618	0.272166	0.241197	0.20118	0.39538	0.405334
ENSG00000001617	SEMA3F	6405	protein_coding	5.35682	4.01234	3.24461	5.86202	2.99541	8.77435	6.18633	5.20041	3.35669	5.03155	6.57565	4.92424	2.64057	7.29202	8.85359	5.23933	5.5694	3.98391	3.03023	2.49985	0.591722	4.72242	2.92556	4.93812	4.9384	4.06578	3.13157	2.38272	3.28139	4.39669	6.96698	5.72049	4.72906	4.12502	3.22694	2.49631
ENSG00000001626	CFTR	1080	protein_coding	0	0	0	0	0	0	0	0	0	0	0	0	0	0	0	0	0	0	0	0	0	0	0	0	0	0	0	0	0	0	0.0127138	0	0	0	0	0
ENSG00000001629	ANKIB1	54467	protein_coding	16.1582	17.8053	16.3265	21.6518	22.5628	18.9841	17.8598	17.6727	20.0882	17.1678	16.8808	21.696	19.8822	17.1505	15.1752	17.4886	16.1824	16.9131	18.8571	17.9169	23.446	16.2664	18.6301	17.9489	16.7169	16.3079	15.8654	19.003	17.671	16.0624	14.2926	13.2974	14.8277	13.3834	14.0907	17.3028
ENSG00000001630	CYP51A1	1595	protein_coding	4.71597	1.82384	7.5618	6.23224	1.64524	17.7546	7.53707	5.06708	2.34855	4.56791	10.0272	6.35621	1.94179	11.2229	28.3918	3.39159	3.76271	3.8492	2.68554	1.95349	0.458544	4.19004	1.07713	4.87809	4.41864	2.22402	2.49485	2.74861	2.95564	4.33549	23.1025	7.86062	7.67722	5.60034	3.16035	1.77089
ENSG00000001631	KRIT1	889	protein_coding	3.1491	3.50799	3.53706	3.98819	3.47603	4.35542	3.07207	3.704	3.3904	3.30001	2.84172	3.31217	2.9842	2.85594	3.02031	3.25714	2.77105	2.66112	3.00463	2.76771	3.02258	3.05032	3.15104	3.26557	3.06223	3.21232	2.73771	3.36654	2.85934	2.87209	3.42285	3.58135	3.45298	3.52156	2.98153	3.3254
ENSG00000002016	RAD52	5893	protein_coding	7.18729	7.55856	7.5669	8.15347	8.15726	9.20237	6.95154	7.45447	6.49774	7.6431	7.56468	9.17894	7.4754	7.99207	7.08999	7.3066	6.69542	6.48186	7.2339	6.23721	6.17255	6.82353	7.13507	7.06077	7.37943	7.05731	5.83486	5.94111	6.03599	6.44589	6.93339	6.94334	7.44695	6.4159	6.31273	5.85236
ENSG00000002079		NA	transcribed_unitary_pseudogene	0.0312896	0.10378	0.0174839	0.0562446	0.112723	0.0143768	0.0669408	0.0124352	0.0497766	0.0107845	0.0499163	0.0621772	0.0762458	0.0486038	0.123003	0.0410763	0.0711962	0.0220899	0.119417	0.0202417	0.06037	0.064527	0.0143499	0.0185678	0.0647789	0.0244005	0.0329755	0.0372085	0.0120715	0.019966	0.110228	0.0105475	0.0665999	0.0455796	0.0107825	0.0238766
ENSG00000002330	BAD	572	protein_coding	4.66014	2.42707	3.29263	2.69997	0.971235	7.06072	5.19093	4.54592	2.05863	4.3407	5.64026	3.35211	1.75967	5.49195	13.8357	3.82231	3.41771	3.87457	2.13131	2.1676	0.557309	3.41526	1.32472	4.18241	3.10965	1.93719	2.8818	1.83196	1.64929	3.28085	8.28859	5.25798	4.83659	3.40824	2.86673	1.23434
ENSG00000002549	LAP3	51056	protein_coding	82.9347	82.0268	67.8232	92.6434	92.883	95.1304	86.2078	91.027	89.1145	83.9752	88.2833	93.7848	87.537	99.9245	86.6039	97.4807	85.1802	86.4455	85.9122	77.914	71.473	83.1147	77.4014	86.2603	90.1856	78.9392	76.7617	79.1133	89.7122	83.6564	82.6031	76.629	80.9572	72.0575	72.4072	71.0775
ENSG00000002586	CD99	4267	protein_coding	57.0338	47.292	34.9335	50.6947	46.6597	63.8343	54.9254	56.6985	44.2542	50.3761	58.804	49.0956	46.054	65.5871	67.5246	55.7705	54.4293	50.4029	45.322	44.2805	28.627	53.0426	47.0968	51.7196	51.6798	48.0087	47.7059	39.3056	45.5742	49.9114	59.805	58.6357	53.0028	49.0706	47.8193	41.6772
ENSG00000002587	HS3ST1	9957	protein_coding	0	0	0	0	0	0	0	0	0	0	0	0	0	0	0	0	0	0	0	0	0	0	0	0	0	0	0	0	0	0	0	0	0	0	0	0
ENSG00000002726	AOC1	26	protein_coding	0	0	0	0	0	0	0	0	0	0	0	0	0	0	0	0	0	0	0	0	0	0	0	0	0	0	0	0	0	0	0	0	0	0	0	0
ENSG00000002745	WNT16	51384	protein_coding	0	0	0	0	0	0	0	0	0	0	0	0	0	0	0	0	0	0	0	0	0	0	0	0	0	0	0	0	0	0	0	0	0	0	0	0
ENSG00000002746	HECW1	23072	protein_coding	0.033044	0.0313141	0.0237397	0.0509128	0.0510186	0.0390418	0.0129846	0.06191	0.0630811	0.0341674	0.00451844	0.0450263	0.0517634	0.035197	0.0299768	0.0371823	0.0184134	0.00999794	0.0360321	0.0824528	0.0478162	0.048675	0.0389687	0.00840383	0.0732976	0.00552185	0.0298495	0.0168406	0.0109271	0.0406648	0.00907075	0.00477382	0.0401909	0	0.0146405	0
ENSG00000002822	MAD1L1	8379	protein_coding	0.136476	0.150886	0.503311	0.134927	0.278609	0.275911	0.258606	0.162715	0.251848	0.159931	0.182884	0.162718	0.116396	0.152636	0.239361	0.12183	0.124214	0.134889	0.0781288	0.141261	0.118492	0.168868	0.150215	0.113382	0.301382	0.0425709	0.0671201	0.151472	0.0737127	0.139337	0.18357	0.147216	0.116195	0.159043	0.131684	0.124971
ENSG00000002834	LASP1	3927	protein_coding	389.629	326.167	286.305	339.487	283.935	366.628	296.725	368.374	376.996	326.737	333.878	315.421	285.134	363.043	332.367	362.269	376.565	328.01	298.742	263.501	213.416	304.331	309.557	324.695	370.709	307.068	265.422	244.578	268.741	299.931	140.543	135.505	144.655	134.483	122.354	105.771
ENSG00000002919	SNX11	29916	protein_coding	15.7728	16.4705	10.8857	15.8785	15.5962	13.7559	14.2284	15.0481	15.6933	14.9596	14.5642	14.8207	16.7547	13.1726	14.8574	15.2946	14.7604	14.6468	15.3226	15.8615	13.957	13.3589	12.2848	13.884	15.4211	15.825	14.7944	13.7977	14.608	15.0209	11.7134	11.3796	12.7887	11.5461	11.5509	11.3134
ENSG00000002933	TMEM176A	55365	protein_coding	0	0	0	0	0	0	0	0	0	0	0	0	0	0	0	0	0	0	0	0.0183584	0	0	0	0	0.019584	0	0	0	0	0	0	0	0	0	0	0
ENSG00000003056	M6PR	4074	protein_coding	77.7998	76.1807	62.533	88.6342	90.9586	83.6179	73.7054	78.0568	78.8487	75.8913	79.07	91.0535	83.7016	86.8756	79.4504	86.6017	79.2856	77.8023	77.6796	77.3999	92.8252	78.9347	86.4656	81.9588	76.3938	76.2171	73.019	80.603	80.7643	76.9252	70.1111	69.789	68.7773	67.9786	68.2519	75.1478
ENSG00000003096	KLHL13	90293	protein_coding	0.649993	0.656136	0.505323	0.723897	0.865391	0.675222	0.43186	0.5728	0.458571	0.788976	0.631177	0.797444	0.791944	0.667259	0.726391	0.667796	0.523618	0.688327	0.737019	0.795274	1.09052	0.679938	0.829487	0.72951	0.721597	0.53994	0.625448	0.694534	0.719589	0.522961	0.86886	0.685904	0.962441	0.946846	0.788834	0.603825
ENSG00000003137	CYP26B1	56603	protein_coding	0.131169	0.0652585	0	0.0707348	0.189018	0.144645	0.21648	0.109472	0.112681	0.135628	0.125552	0.0781957	0.119861	0.195602	0.166591	0.0826538	0.153494	0.194466	0.0500606	0.0890978	0.0569422	0.108201	0.306796	0.0934057	0.108624	0.13809	0.0829418	0.0779907	0.0759069	0.0753293	0.16383	0.132648	0.0558385	0.171967	0.0813623	0.0900835
ENSG00000003147	ICA1	3382	protein_coding	0.0269429	0	0.0677479	0.0181617	0.12133	0	0.0123518	0.0481847	0.0128585	0.0417884	0.0257892	0	0	0	0.036663	0.010611	0.013137	0	0.0128535	0.0130723	0	0.0277815	0.0185347	0.035974	0.02789	0.0157581	0.0283946	0.0640792	0.0311836	0.0386828	0.012943	0.0408702	0	0.0147179	0.0417809	0
ENSG00000003249	DBNDD1	79007	protein_coding	12.8343	9.31911	8.14128	11.2836	8.59688	18.2121	14.6036	14.1505	10.0996	11.8669	13.2493	11.1137	8.54333	17.8839	20.772	14.4747	14.7131	11.5014	9.37446	7.74135	3.74678	12.7431	10.3021	11.5114	13.2565	10.8053	8.65831	6.90707	9.03897	12.539	10.0179	9.08678	8.32643	7.1256	5.64299	3.84484
ENSG00000003393	ALS2	57679	protein_coding	13.6125	14.4489	13.0047	17.4598	17.9019	17.6693	14.7057	14.0883	15.7723	14.2252	13.6992	17.0416	16.8502	14.9014	13.2237	14.2266	12.9242	13.9014	14.9843	13.9491	17.0168	14.764	14.6275	14.372	14.9782	13.9548	13.5091	16.24	15.0986	13.5661	11.262	10.8025	11.9049	11.1402	11.61	12.8761
ENSG00000003400	CASP10	843	protein_coding	12.4169	12.9294	15.7094	12.8212	13.2386	11.1714	11.7827	11.4731	13.6824	11.7535	10.8304	13.439	11.7509	9.76122	9.64281	10.7714	10.8986	10.6866	11.897	11.106	12.2172	9.71665	11.1504	10.6356	11.7306	11.6116	10.7084	11.7012	11.8807	10.5146	11.6797	10.4422	12.6976	11.9448	12.5228	12.6832
ENSG00000003402	CFLAR	8837	protein_coding	8.79658	9.19885	8.82992	9.9024	10.147	10.2538	9.25405	9.12018	9.12258	8.89896	8.73642	9.40996	9.31643	9.03582	9.29413	8.93179	8.17864	7.73181	8.3679	7.80616	9.2059	8.39749	8.37046	8.31979	9.16939	8.3283	7.41088	8.06989	8.02024	8.07236	9.62107	9.16805	9.63581	9.11174	9.01534	9.03042
ENSG00000003436	TFPI	7035	protein_coding	84.981	96.7649	97.6003	103.008	109.094	92.6175	90.8257	90.5338	100.373	90.1752	88.8511	103.485	104.169	86.7556	82.6252	82.67	77.8547	90.3376	95.8919	93.4759	123.776	87.9792	91.741	87.4456	86.7473	90.8268	94.1226	110.172	110.257	94.7559	94.0508	89.3809	93.0406	91.5371	95.86	112.287
ENSG00000003509	NDUFAF7	55471	protein_coding	21.2244	20.4078	16.7324	24.4117	26.9046	23.9911	22.599	20.6436	23.509	22.7657	21.1434	22.7063	24.3997	23.3246	19.8754	22.5363	19.7837	20.4536	21.4713	22.0117	27.584	20.9004	23.5744	21.3462	20.7395	20.2325	21.0958	20.6542	22.292	19.9701	21.0841	20.6803	19.5584	17.834	20.098	19.8188
ENSG00000003756	RBM5	10181	protein_coding	17.7966	20.5341	20.0589	20.9186	22.6525	18.7618	19.1301	18.4694	19.7331	18.4804	15.8733	19.0832	17.9919	16.5392	14.5256	16.7392	15.9425	15.88	18.1437	15.3957	18.455	15.8553	17.6081	16.3274	18.2906	17.4592	15.7165	16.9712	15.0843	15.7513	18.2273	18.7616	19.0751	17.9235	20.2827	21.1046
ENSG00000003987	MTMR7	9108	protein_coding	0.0759598	0.110224	0.14325	0.16641	0.153928	0.196322	0.0522347	0.0226411	0.0906297	0.117813	0.0545304	0.0679246	0.104117	0.0176989	0.0861363	0.0673098	0.0462961	0.0804395	0.0724751	0.119777	0.151136	0.0489525	0.0261273	0.0253552	0.108116	0.0777466	0.0400263	0.0677465	0.0769259	0.0908816	0.0273674	0.0576124	0.0707351	0.0518675	0.019632	0.0434728
ENSG00000003989	SLC7A2	6542	protein_coding	88.9315	98.0503	101.762	109.988	107.728	105.299	95.1742	94.7295	105.95	93.0305	90.2849	117.7	90.2148	79.4572	72.6596	70.2318	74.0804	81.0108	96.6026	83.753	111.18	87.6409	91.3406	87.6342	88.2329	87.2844	86.5056	97.6596	98.8354	89.0957	65.7669	61.2046	62.8341	63.9672	63.9448	76.7712
ENSG00000004059	ARF5	381	protein_coding	37.9188	27.5267	14.9243	27.5041	30.3856	41.8345	37.0144	34.2508	28.7622	34.8846	36.7091	25.4415	27.0743	42.8322	62.4546	34.9209	37.0476	33.4371	27.8567	26.757	19.7679	32.5577	23.9528	31.6992	34.0654	32.6339	30.1234	24.0032	28.4097	33.9136	47.5129	43.6319	35.0997	32.7244	29.6988	24.1356
ENSG00000004139	SARM1	23098	protein_coding	0.426497	0.284883	0.248246	0.351381	0.14938	0.547068	0.287854	0.190687	0.282703	0.269498	0.306176	0.310755	0.281471	0.347812	0.499756	0.433918	0.259942	0.219552	0.259984	0.304647	0.188577	0.360368	0.293397	0.29	0.306589	0.270232	0.237224	0.126794	0.198821	0.306167	0.313015	0.269567	0.302599	0.284753	0.287821	0.26443
ENSG00000004142	POLDIP2	26073	protein_coding	125.132	114.32	82.1044	106.885	106.464	104.496	105.199	111.474	109.609	112.293	111.591	106.689	102.885	121.86	109.852	135.162	122.506	111.927	104.582	97.3022	81.8549	109.542	103.487	112.151	119.941	113.057	99.6002	86.7796	95.7244	101.872	102.446	106.462	109.18	106.51	99.843	95.2042
ENSG00000004399	PLXND1	23129	protein_coding	14.0345	9.87373	9.94596	13.3717	9.33593	21.0249	15.203	14.6566	10.5775	13.4299	15.4496	11.8831	9.20806	18.2381	22.4102	13.2719	13.827	13.091	9.17449	7.87466	3.79479	11.9731	9.66887	12.4864	14.1502	10.3541	9.24872	8.56158	8.93031	12.1419	10.356	7.95605	7.63292	6.67767	5.30836	3.85259
ENSG00000004455	AK2	204	protein_coding	53.117	53.7915	39.3309	51.1463	56.9125	54.1221	55.1439	50.504	51.868	56.7743	53.1976	51.3117	50.9485	54.506	55.5212	55.9533	52.7445	50.0616	52.3822	50.197	56.757	54.4109	52.1872	51.6915	54.4889	54.5304	49.6983	48.2189	51.8744	52.7775	44.4734	43.3696	41.7572	40.5296	39.4042	39.5523
ENSG00000004468	CD38	952	protein_coding	0.00959329	0	0	0	0	0	0	0	0.00915681	0	0	0	0	0	0.00870281	0	0	0	0	0	0	0	0	0	0	0	0	0	0	0	0.0184339	0.019403	0.0102096	0	0.0297529	0.0109807
ENSG00000004478	FKBP4	2288	protein_coding	91.6325	88.669	57.4742	81.8989	84.7772	89.3398	85.0325	85.3707	89.5064	85.1175	87.977	87.3929	92.3251	100.091	86.9989	111.074	105.472	92.3277	87.9029	84.8747	73.5806	88.9142	94.1685	90.7395	96.6602	94.9504	86.3245	75.452	81.4875	83.1698	37.6412	41.3595	40.2581	39.1145	39.5018	37.5234
ENSG00000004487	KDM1A	23028	protein_coding	68.1875	73.7263	53.5139	78.6253	79.2407	76.7567	70.0259	67.6159	73.8454	67.3674	65.6034	80.8524	75.0494	70.9447	62.3628	70.9579	67.8269	65.166	73.9894	72.4331	84.8821	68.3149	70.3908	70.6412	69.2575	71.9538	65.6298	71.0924	72.9017	64.6988	64.2461	62.1453	68.3217	63.809	65.1551	71.018
ENSG00000004534	RBM6	10180	protein_coding	52.4159	60.6506	47.0906	70.7744	74.286	65.1828	60.6689	57.1533	62.2377	59.0622	50.0075	67.6527	57.7632	56.2775	46.7002	56.3426	49.5061	47.7193	58.6876	50.9241	71.5706	53.118	62.4445	51.1252	58.1299	54.7136	51.3174	58.6765	52.0812	50.1011	47.7965	47.885	47.861	43.9339	51.0762	54.1887
ENSG00000004660	CAMKK1	84254	protein_coding	0.849589	0.543031	0.786272	0.894831	0.972411	1.37848	1.01429	1.00238	0.692673	0.951678	0.982628	0.886337	0.58226	1.21248	1.39694	0.83649	0.914795	0.852835	0.683956	0.48091	0.217705	0.584022	0.474867	0.890161	0.742038	0.683236	0.634217	0.442007	0.501897	0.8386	1.47947	1.3872	1.48812	0.976542	0.869165	0.719216
ENSG00000004700	RECQL	5965	protein_coding	39.8273	39.2743	36.971	49.4226	46.3741	43.0458	40.7464	38.1663	44.2126	39.8854	39.6548	46.1782	45.8422	38.4336	34.3144	37.7325	34.9851	37.9733	41.4382	40.3364	54.6596	36.2925	43.3245	42.8733	40.8308	38.8094	34.9287	42.7659	42.7716	36.788	37.3952	32.179	34.6981	35.0115	34.8035	38.0359
ENSG00000004766	VPS50	55610	protein_coding	5.35388	5.42656	4.46437	6.69836	6.78046	5.83375	5.43889	5.39869	6.75241	5.17301	4.92702	6.35877	7.00521	5.51581	4.49484	5.50712	4.76461	5.21052	5.58758	6.31043	8.22529	5.29346	5.87964	5.73347	5.13604	5.26449	5.31599	6.28481	5.8222	5.05862	5.47442	4.83665	5.41956	4.91698	5.14362	6.12819
ENSG00000004776	HSPB6	126393	protein_coding	0.228937	0.0949163	0.127925	0.154322	0.13746	0.105191	0.0699694	0.181969	0.0364201	0.11836	0.0365223	0	0	0.17781	0.173072	0.0601086	0.29767	0.161626	0.109217	0.0740512	0	0.31475	0.314982	0.0679277	0.236984	0	0.120636	0	0.0883233	0.146085	0.0366592	0.154346	0.16243	0.208433	0.0788925	0.262047
ENSG00000004777	ARHGAP33	115703	protein_coding	0.662814	0.591079	0.838563	0.775561	0.653276	1.84452	1.08931	0.790251	0.596846	0.956901	1.00552	0.760446	0.297123	1.11894	1.08913	0.531927	0.658552	0.490008	0.417628	0.230572	0.0723866	0.554493	0.326919	0.801495	0.712004	0.438861	0.487651	0.342047	0.246063	0.502744	3.2201	2.32704	1.9831	1.83085	1.35752	0.658472
ENSG00000004779	NDUFAB1	4706	protein_coding	61.9992	62.5085	40.3899	51.6176	56.4898	56.4666	63.1968	62.824	57.9209	62.7009	65.5269	54.5668	75.1766	58.7345	81.533	57.5037	57.4761	63.1806	63.5744	70.5535	82.9516	55.7352	60.6873	64.3788	67.1697	60.792	59.7865	54.7775	63.0521	57.3091	63.3638	53.76	60.5104	55.7578	62.6018	56.4225
ENSG00000004799	PDK4	5166	protein_coding	0.057906	0.0600189	0	0	0.130382	0.0399096	0.0132732	0.0345197	0.0414535	0.044906	0.0277132	0.0172602	0.052914	0.0134923	0	0	0.0282341	0.061321	0	0.0421427	0.0209481	0.0149271	0	0.0257719	0.0449561	0.0169337	0.030513	0.0344299	0.016755	0	0.0139086	0.0585591	0.0154066	0.0632638	0.0299319	0.099421
ENSG00000004809	SLC22A16	85413	protein_coding	0.0505103	0.0418827	0.0564479	0.0226987	0	0	0.0154373	0	0	0.0522275	0.0966948	0	0.0615411	0.0313841	0.0152739	0	0.0328374	0	0	0	0	0.0347216	0	0.0449606	0.0174286	0	0	0.0200217	0.0779469	0	0.0161762	0.0170267	0.071674	0.0367892	0.0696241	0.0192718
ENSG00000004838	ZMYND10	51364	protein_coding	0.273234	0.0755212	0.0381693	0.214879	0.0820289	0.345247	0.20877	0.135737	0.152135	0.188349	0.217945	0.325775	0.166453	0.254658	0.041312	0.0717391	0.0666125	0.265236	0.13035	0.110475	0.0658971	0.093913	0.0626548	0.202678	0.117849	0.133172	0.0959855	0.135384	0.0527066	0.196146	0.546906	0.460527	0.0969298	0.522403	0.164776	0.130313
ENSG00000004846	ABCB5	340273	protein_coding	0	0	0	0	0	0	0	0	0	0	0	0	0	0	0	0	0.00692965	0	0	0	0	0.00732728	0	0	0	0	0	0	0	0	0	0	0	0	0	0
ENSG00000004848	ARX	170302	protein_coding	0	0	0	0	0	0	0	0	0	0	0	0	0.0386065	0	0	0	0	0	0	0	0	0	0	0	0	0	0	0	0	0	0	0	0	0	0	0
ENSG00000004864	SLC25A13	10165	protein_coding	64.5223	72.5848	55.8786	77.6879	73.2982	73.1995	68.1495	68.5141	71.8934	63.8375	67.8862	82.7852	72.8776	70.0673	69.4227	69.9693	61.658	65.3608	73.8105	70.181	83.4373	68.9987	65.866	70.7063	69.158	68.1737	63.8505	72.4896	71.6405	63.387	64.1885	59.4584	65.1014	60.0124	59.7567	69.2469
ENSG00000004866	ST7	7982	protein_coding	7.92066	8.6302	6.22015	8.23207	9.30959	7.48947	7.27166	7.82707	7.90083	7.61021	7.9913	8.48355	8.88659	7.86669	6.63058	9.10532	8.13155	7.34065	7.42113	8.6257	9.60292	7.58907	7.46142	7.94871	8.33625	8.20385	7.72432	8.38857	8.4712	8.46919	7.90373	7.88628	7.69183	8.82058	7.86176	9.50957
ENSG00000004897	CDC27	996	protein_coding	66.4656	69.2686	64.8311	89.3465	84.6834	83.9643	73.8541	68.2573	78.9914	66.7019	65.1974	90.0845	79.7712	67.1576	67.3969	69.5808	61.3277	64.9445	74.9225	76.086	113.057	70.6714	84.6427	71.0298	68.4527	69.719	66.806	85.6987	77.2503	64.9557	72.4342	62.6823	69.1868	64.7167	65.0555	81.5951
ENSG00000004939	SLC4A1	6521	protein_coding	0	0	0	0	0.0231201	0	0	0.0306063	0	0.0132717	0.0122857	0.0153035	0	0	0	0.01011	0	0	0	0	0	0	0	0	0	0	0	0	0	0	0	0	0	0	0	0
ENSG00000004948	CALCR	799	protein_coding	0	0	0	0	0	0	0	0	0	0	0	0	0	0	0	0	0	0	0	0	0	0	0	0	0	0	0	0	0	0	0	0	0	0	0	0
ENSG00000004961	HCCS	3052	protein_coding	21.8428	22.1626	13.5074	22.5967	21.1392	21.556	22.4213	21.557	22.5373	22.7596	22.1706	22.093	23.3976	23.6286	24.6545	27.7754	22.7789	23.2797	22.8767	25.8816	27.5855	22.7832	22.0564	24.766	22.4072	24.1054	22.1321	19.9652	24.6308	20.262	17.5872	17.5748	16.7325	16.5636	17.9954	19.9244
ENSG00000004975	DVL2	1856	protein_coding	16.6153	11.2043	11.5846	14.5834	11.4905	23.7209	16.6171	16.3166	11.2691	15.1349	18.519	13.369	9.24078	19.599	24.1235	13.6326	14.105	13.5106	10.1087	7.24575	3.6315	14.2515	8.96374	14.4266	14.9086	11.2217	9.92784	8.60016	9.37196	13.312	24.931	20.3032	19.6168	16.0051	13.4963	9.49499
ENSG00000005001	PRSS22	64063	protein_coding	0.0275928	0.0686391	0	0	0	0.0380346	0.0505987	0.0328979	0.0263374	0	0.0528225	0	0	0.0771504	0.0750946	0.0217339	0.0538153	0.0292201	0.026327	0.0267752	0	0.0284516	0.0379634	0	0	0.0322764	0	0.0328124	0	0	0	0.027904	0	0.0602917	0	0.0315834
ENSG00000005007	UPF1	5976	protein_coding	20.1034	14.3918	14.792	19.4374	14.9962	33.4754	22.7099	19.9708	15.2192	19.0732	23.3702	17.8762	13.7006	29.1491	36.3216	20.3616	19.9859	17.9575	14.2248	12.1067	6.35107	17.5723	12.3516	19.5407	19.4598	14.6749	13.8198	11.0772	12.7172	17.1636	34.4348	26.3749	25.6822	20.6055	17.4515	12.5594
ENSG00000005020	SKAP2	8935	protein_coding	19.5466	18.8024	14.2544	21.7863	19.9142	19.0618	17.5507	18.6672	19.5474	16.5064	16.3372	21.3887	21.7298	19.3956	20.849	17.5418	15.1485	16.7102	17.7484	20.3606	30.2557	17.1438	20.7987	17.7376	19.9035	18.1997	17.9359	18.9105	19.3283	17.0884	14.0288	10.4854	12.9411	11.7433	11.7719	13.1882
ENSG00000005022	SLC25A5	292	protein_coding	304.878	279.917	205.934	265.937	237.134	313.833	283.416	298.937	270.979	306.101	321.058	261.216	265.104	307.766	391.976	280.027	283.818	291.679	276.401	258.777	198.702	251.38	235.836	300.676	296.721	268.547	250.686	225.317	267.426	280.721	339.982	291.547	294.032	273.374	269.485	235.956
ENSG00000005059	MCUB	55013	protein_coding	1.9244	2.3782	1.45787	2.39483	1.93318	1.53037	2.05287	2.07378	1.9958	2.08549	2.37334	2.11795	2.26576	1.82806	2.06471	2.15708	2.29164	2.3906	1.87143	2.35218	2.40983	1.92706	1.9603	2.40474	1.64727	1.96967	1.91108	2.20041	2.09879	2.23159	1.67112	1.81512	1.51634	1.59706	1.41558	1.84266
ENSG00000005073	HOXA11	3207	protein_coding	0.0246464	0	0	0	0	0	0	0	0	0	0.0707731	0	0.0450433	0	0	0.0388262	0.0240344	0.0782997	0	0	0	0	0	0.0219384	0.0510254	0.0288299	0	0	0	0	0	0	0.0524598	0.0269268	0	0.0282109
ENSG00000005075	POLR2J	5439	protein_coding	78.3063	68.9162	56.641	70.8161	67.8589	83.3135	76.8721	73.2773	56.1156	74.744	82.6205	69.5743	54.9199	106.736	96.8456	89.9759	92.2687	66.7817	47.5242	48.3334	26.3436	77.2395	46.5549	74.5857	74.7771	58.8885	61.4976	45.1452	62.9867	68.957	89.6934	88.5666	77.4991	73.0345	59.925	47.0662
ENSG00000005100	DHX33	56919	protein_coding	34.6689	38.1506	36.6871	39.6924	40.7728	39.3304	35.5485	36.4573	36.8226	36.2	37.4698	43.9096	41.3472	38.232	35.2959	40.1602	35.714	37.0986	37.2418	36.8725	39.1343	36.4276	36.302	39.8517	38.0872	36.061	31.5312	35.9842	34.3388	32.3569	35.5032	30.992	35.167	33.6185	32.1055	34.7795
ENSG00000005102	MEOX1	4222	protein_coding	0	0	0	0	0	0	0	0	0	0	0	0	0	0	0	0	0	0	0	0	0	0	0	0	0	0	0	0	0	0	0	0	0	0	0	0
ENSG00000005108	THSD7A	221981	protein_coding	0.0120467	0.00998905	0.0302914	0.016241	0.0108498	0	0.00552272	0	0.00574931	0.0186844	0.0230618	0.0215448	0.0330246	0.0336831	0.0109285	0.0094888	0.0117476	0.0191358	0.0172411	0	0.00871608	0.0186325	0.0414361	0.00536157	0.00623509	0.0140915	0.0126958	0.0143255	0.0278856	0	0.0173612	0.0121826	0	0	0.012454	0
ENSG00000005156	LIG3	3980	protein_coding	14.4452	13.6395	13.5734	16.388	15.072	16.777	14.4367	13.8182	14.7711	13.6446	13.7779	16.0922	13.7451	16.5616	14.3163	16.1333	13.3706	13.1265	13.3836	12.4389	12.8457	13.5962	12.5364	13.9429	14.4938	13.0442	12.1498	12.5877	12.7235	13.0015	13.7659	13.0148	14.1795	13.0522	12.5668	13.0618
ENSG00000005175	RPAP3	79657	protein_coding	23.0665	23.6634	22.116	31.9096	32.225	28.8633	26.3576	23.8951	28.1784	24.5117	24.7739	31.5187	31.3247	27.8583	25.5767	26.3523	22.4697	24.0752	28.8829	29.0407	40.9755	25.9524	29.1815	26.8253	25.3155	24.7525	25.9031	31.1875	30.2546	24.5143	21.1692	19.758	21.4603	19.317	19.7025	23.4751
ENSG00000005187	ACSM3	6296	protein_coding	91.0075	89.3568	66.0451	96.2886	92.8204	84.7825	77.7492	80.0787	92.4099	69.0048	69.286	88.7797	67.586	73.3175	67.7246	76.2232	63.4047	58.335	68.8309	68.167	99.5865	70.0685	84.19	66.4128	72.6814	67.7153	59.5867	66.9441	66.1185	63.3232	72.9793	69.4197	79.6744	72.6332	72.2704	76.1871
ENSG00000005189	REXO5	81691	protein_coding	4.86084	5.71439	5.17314	5.71249	6.07719	6.01705	6.37735	4.76596	5.57066	5.35675	4.668	5.73834	5.52301	5.12646	5.26546	4.83627	3.88255	3.94529	4.6531	4.32892	5.62245	4.68239	5.21382	4.92454	5.47859	4.76944	4.06112	4.67751	4.86714	4.54544	7.52753	5.78884	6.43239	5.27565	6.43025	5.74686
ENSG00000005194	CIAPIN1	57019	protein_coding	60.2006	59.35	41.1357	59.5594	59.438	53.3648	53.2357	60.6472	62.6769	60.5583	58.2184	61.3439	68.3725	58.6086	57.3644	64.878	61.2656	61.3623	59.2385	60.3226	56.8373	50.8264	55.9402	57.9306	58.754	59.1374	59.1408	54.6625	59.4584	56.8396	46.7979	44.4012	47.5339	46.4389	48.3053	49.2321
ENSG00000005206	SPPL2B	56928	protein_coding	2.69544	1.65422	1.47147	2.29509	1.46936	3.88658	2.99983	2.20941	1.53183	2.51204	2.57154	1.97688	1.49081	2.93364	3.98156	1.88565	2.0492	1.85912	1.54815	1.12711	0.526044	1.81937	1.41509	2.16252	2.38634	1.73206	1.23345	1.25472	1.31355	1.98589	4.30196	3.42524	2.88749	2.64454	2.25493	1.60353
ENSG00000005238	FAM214B	80256	protein_coding	1.71289	1.12085	1.24541	1.87801	1.35683	2.01973	1.58944	1.85768	1.40843	1.48305	1.71856	1.39022	0.716609	1.50988	1.92833	1.14599	1.32824	0.917882	1.1322	0.710915	0.716712	1.15974	1.29191	1.4604	1.54879	1.23115	0.978713	1.00618	1.13456	1.14567	2.11164	2.087	2.21828	1.75864	1.47211	1.09842
ENSG00000005243	COPZ2	51226	protein_coding	0.352525	0.672315	0.531854	0.427735	0.380999	0.340151	0.355547	0.210152	0.269189	0.473863	0.236201	0.168125	0	0.328558	0.319803	0.19437	0.206263	0.223989	0.403624	0.307872	0.204048	0.181749	0.24251	0.282413	0.255442	0.453599	0.408671	0.125763	0.163204	0.202453	0.508043	0.249551	0.262622	0.346629	0.182222	0.242106
ENSG00000005249	PRKAR2B	5577	protein_coding	0.123475	0.0895862	0.0776192	0.062424	0.0556033	0.0212751	0.028303	0.110411	0.117857	0.0319181	0.0590938	0.0736089	0.197453	0.08631	0.16802	0.0243142	0.0752555	0.0653784	0.0736315	0.0599082	0.0670026	0.0954885	0.191118	0.0412156	0.0798844	0.0361084	0.0813298	0.18354	0.142909	0.0443192	0.0593153	0.0624337	0.0985559	0.0505873	0.0319124	0.0529996
ENSG00000005302	MSL3	10943	protein_coding	2.25997	2.41494	2.05208	2.72036	3.01679	2.75361	2.7135	2.40579	2.1764	2.48285	2.56879	2.39782	2.72893	2.91499	2.34308	2.51121	2.34159	2.54283	2.36165	2.42145	2.91989	2.41353	1.97112	2.28707	2.49258	2.22658	2.20452	2.5435	2.36656	2.17601	2.40394	2.04739	2.05441	2.00612	2.21122	2.31736
ENSG00000005339	CREBBP	1387	protein_coding	9.94431	10.4376	10.4365	11.8654	11.934	15.9276	12.1921	11.2584	11.017	10.3659	11.4385	12.3125	9.40545	12.6784	12.6452	11.3542	10.0123	9.87823	10.4126	8.72182	8.8922	9.79372	10.1444	10.1908	10.659	8.67448	8.26317	9.30368	9.04526	9.00165	11.5018	10.0006	10.7913	10.3351	9.10311	9.36868
ENSG00000005379	TSPOAP1	9256	protein_coding	0	0.00478929	0	0	0	0	0	0	0	0	0.00552853	0.00688649	0	0.00538316	0	0	0	0	0	0.0168142	0.00835792	0	0.0158934	0	0	0	0	0	0.0133699	0	0.00554926	0.023364	0	0.0126205	0	0
ENSG00000005381	MPO	4353	protein_coding	0.0186508	0	0	0	0	0	0	0.0444733	0	0	0.0178521	0	0	0	0	0	0.0181876	0	0.0177951	0	0.0269885	0	0	0	0	0	0	0	0	0.0178516	0	0	0	0	0	0
ENSG00000005421	PON1	5444	protein_coding	0.0495154	0.225818	0.249012	0.0667548	0.133787	0.238887	0.158899	0.0590355	0.236313	0.153596	0.118488	0.206628	0.0452467	0.115372	0.0898385	0.0780031	0.0482859	0.131089	0.283463	0.168169	0.179128	0.15317	0.306565	0.132225	0.0768838	0.0289601	0.208733	0.235528	0.143272	0.0710908	0.190291	0.200295	0.342528	0.189339	0.255948	0.113353
ENSG00000005436	GCFC2	6936	protein_coding	11.0438	11.644	8.23701	13.184	13.2548	12.2681	11.8264	9.59179	11.438	11.9049	9.79857	12.5213	14.5708	10.8654	11.4172	11.2601	9.53644	11.2615	12.7205	13.1708	18.0199	10.3444	14.8466	11.6528	11.9307	11.7632	11.9054	12.1304	12.3081	10.8127	9.99729	9.6338	10.7024	9.60516	10.7449	11.5107
ENSG00000005448	WDR54	84058	protein_coding	1.63761	1.24314	0.850618	1.36819	0.872477	1.84401	1.69183	1.20998	1.10078	1.78868	1.54541	1.21	0.96952	1.13933	1.75761	0.763033	1.25956	1.12356	1.14436	1.11908	0.233632	1.09401	0.66641	1.49874	1.05053	0.971279	1.14246	0.438848	1.14789	1.43499	1.48472	1.23623	1.10461	0.604777	0.786878	0.633617
ENSG00000005469	CROT	54677	protein_coding	5.80771	5.9623	5.03339	6.19632	7.02167	5.19178	6.02533	4.66333	5.25435	5.76005	4.76488	6.39061	6.66688	5.44968	5.59119	5.41475	4.72601	5.22978	5.59154	5.98067	9.09006	5.25519	5.1277	5.16961	5.15302	5.08358	4.67722	6.13895	5.31952	4.52525	7.27533	6.67229	6.97973	7.45294	7.27024	8.54698
ENSG00000005471	ABCB4	5244	protein_coding	3.94108	4.71483	4.50901	5.58864	4.70712	5.62023	4.74517	4.14064	4.20051	4.69117	4.54635	5.62246	4.20025	4.6886	4.03086	4.1703	3.61081	4.17351	4.2557	4.38598	5.73988	4.73958	4.33318	4.61429	4.03556	4.56026	4.25211	4.35256	4.43331	4.32624	5.17675	4.06301	4.52947	4.37083	4.29433	4.66695
ENSG00000005483	KMT2E	55904	protein_coding	13.6997	15.4496	12.8016	18.1218	18.2577	18.0912	16.0954	14.9778	17.1596	13.851	13.5181	18.5965	14.6454	14.1302	12.548	13.6708	12.1216	12.4982	14.6862	13.621	18.6664	15.142	16.147	14.0072	13.4284	13.5115	12.9049	15.8195	15.6647	13.176	14.1469	13.0251	14.0522	13.342	12.9394	14.788
ENSG00000005486	RHBDD2	57414	protein_coding	14.4774	9.53971	9.36611	12.579	8.42821	16.4276	15.5705	13.0605	9.85171	13.7458	15.0166	11.9122	9.20517	17.6487	22.7964	13.5929	15.2989	13.0577	10.373	8.68011	5.21744	11.125	9.20196	11.8577	13.3623	9.81958	9.13704	7.03695	9.55665	12.1184	17.4264	16.6447	12.8591	11.6372	9.67439	8.66363
ENSG00000005513	SOX8	30812	protein_coding	0.19131	0.122025	0.148015	0.158718	0.159048	0.162281	0.256367	0.15791	0.238792	0.121732	0.28172	0.210551	0.188265	0.21945	0.347104	0.16228	0.229612	0.140256	0.126369	0.0714006	0.0425899	0.227613	0.0809887	0.235787	0.243735	0.154927	0.248145	0.174999	0.238453	0.126771	0.0848329	0.0595285	0.0939699	0.0482333	0.0304274	0.0168445
ENSG00000005700	IBTK	25998	protein_coding	40.1523	43.9164	43.0258	51.8229	52.43	45.1033	43.4557	45.0837	50.3156	41.4627	40.2816	54.2778	50.4102	40.7413	38.3211	38.1396	35.6826	40.1713	46.2934	42.1692	61.3664	40.873	47.7385	42.5235	45.3904	40.9224	41.9738	50.6276	49.1701	39.8112	37.3013	31.4571	37.2078	32.0557	33.8272	39.5602
ENSG00000005801	ZNF195	7748	protein_coding	6.86964	7.00038	7.78705	9.47343	9.07576	8.24596	7.71495	6.59655	8.34782	7.835	6.44107	8.83354	7.80186	7.27686	6.61416	6.98605	6.98938	7.53056	7.2137	6.93864	9.85128	7.03134	8.50874	7.31984	7.61698	6.56391	6.57086	7.8552	7.30076	6.4409	6.34649	5.5043	6.27683	5.67037	6.07408	6.35226
ENSG00000005810	MYCBP2	23077	protein_coding	9.8464	11.2147	12.0776	14.029	14.6159	12.9316	11.9707	10.9055	12.1123	10.7683	10.5236	15.2082	12.5131	10.128	9.10787	10.8022	9.65006	10.6493	12.292	10.9521	16.6179	11.4808	13.7226	10.9438	10.7931	10.0016	9.39691	12.2423	10.6389	9.70415	9.14385	8.06001	9.30106	8.99526	9.27751	11.0067
ENSG00000005812	FBXL3	26224	protein_coding	9.7705	9.82831	7.41789	11.9314	11.119	9.99522	10.5182	9.43228	12.1211	9.95848	9.23645	10.7182	10.8056	9.5481	9.02381	9.94387	8.88424	9.02753	10.2359	10.4102	15.1069	10.0842	12.8927	9.53277	10.162	9.52593	9.49356	10.9333	11.1792	9.76118	9.78018	8.31069	9.76504	8.86666	9.17822	10.6941
ENSG00000005844	ITGAL	3683	protein_coding	0.441209	0.536008	0.378406	0.456491	0.258754	0.509169	0.555062	0.39147	0.235052	0.360723	0.37321	0.415946	0.225027	0.382523	0.353714	0.396017	0.370218	0.325974	0.323069	0.20909	0.237563	0.370301	0.155288	0.365333	0.339883	0.372072	0.270338	0.244033	0.237513	0.225884	1.07454	0.840489	0.677034	0.863174	0.731924	0.528508
ENSG00000005882	PDK2	5164	protein_coding	5.31444	3.97798	3.48691	5.36544	3.72517	6.81178	4.71838	4.60165	3.43149	4.32647	5.2595	3.79894	3.25217	5.60307	6.6536	4.90576	5.4287	4.44372	3.31542	2.88184	1.70507	4.14088	3.58975	4.52718	4.72957	3.53019	3.31992	2.58795	3.54859	4.45377	9.62274	9.95841	9.08524	8.31516	6.55068	5.53254
ENSG00000005884	ITGA3	3675	protein_coding	0.483192	0.228153	0.179998	0.28952	0.120884	0.721548	0.283047	0.400065	0.3395	0.333079	0.481772	0.352064	0.245298	0.612963	0.748832	0.507458	0.523549	0.497475	0.243319	0.325608	0.1748	0.262955	0.230833	0.352445	0.521017	0.298305	0.275831	0.223453	0.302923	0.404678	0.431997	0.244321	0.214265	0.175967	0.235889	0.115224
ENSG00000005889	ZFX	7543	protein_coding	27.1292	32.4905	35.3619	35.7404	34.3921	31.0342	29.1657	28.0233	30.8696	30.1966	28.4409	35.7393	28.1495	23.9957	23.6799	23.794	23.2116	25.8539	29.8642	27.1589	37.3823	25.887	28.3022	26.0663	25.1442	26.0719	25.7295	29.0324	28.0545	25.291	45.6747	40.5087	45.7447	43.6757	44.9857	52.049
ENSG00000005893	LAMP2	3920	protein_coding	56.5058	60.0264	48.0061	63.099	66.3644	63.7248	61.9812	59.005	64.2371	58.7885	58.6392	65.3196	64.7508	58.9879	60.1257	56.7834	52.6129	56.4011	61.6355	60.8999	78.3249	56.8869	62.0272	56.6422	57.1669	58.3402	57.7147	63.726	65.0108	56.6223	59.5378	51.8447	53.8233	52.7391	53.5929	62.8444
ENSG00000005961	ITGA2B	3674	protein_coding	0.103956	0.0861996	0.135539	0.14015	0.124837	0.206983	0.116497	0.151486	0.0551258	0.238868	0.0773926	0.0688589	0.105549	0.172246	0.146699	0.0636866	0.112639	0.0489276	0.0991872	0.0448338	0	0.154833	0.111244	0.0925344	0.131524	0.10809	0.012173	0.0961497	0.120318	0.154781	0.122073	0.105129	0.172099	0.0757166	0.0716474	0.0793273
ENSG00000005981	ASB4	51666	protein_coding	1.92802	2.09607	2.15467	2.77257	2.67543	2.36234	2.44869	2.16249	2.35831	2.46612	1.92748	2.3839	2.71449	2.60889	2.22843	2.68855	1.76873	2.61643	2.49364	2.23122	2.29394	1.88495	2.77056	2.05942	2.45408	2.27199	2.40818	2.59843	2.84307	2.11881	1.31725	1.32873	1.36793	1.32626	1.22545	1.4222
ENSG00000006007	GDE1	51573	protein_coding	32.1414	35.3115	23.2097	34.6452	37.0047	31.2094	33.2893	29.1204	33.1676	30.1818	31.8408	37.0891	33.3824	31.7717	30.558	34.4401	30.9049	31.1489	34.7987	36.2491	40.3521	31.7976	37.4595	32.8247	32.5421	34.1967	30.9043	33.5707	34.1999	29.3157	36.6966	32.9433	34.8284	33.7729	38.2627	38.5564
ENSG00000006015	REX1BD	55049	protein_coding	1.65917	1.47288	1.96328	1.65789	1.54706	2.79826	2.16556	1.48945	0.987471	1.65503	1.77496	1.39638	0.85617	2.36503	2.83324	1.62974	1.5799	1.3436	0.949833	1.1933	0.310704	1.4089	0.913105	1.42475	1.37399	1.34714	1.21371	0.835634	0.677757	1.58808	2.45675	2.21086	2.03583	1.62075	1.53365	1.11713
ENSG00000006016	CRLF1	9244	protein_coding	35.7396	25.903	22.2995	30.727	20.5272	55.9878	44.2544	36.5577	23.1303	34.0661	43.9287	31.5889	20.4217	50.9357	69.4099	34.0185	38.7222	34.8186	23.4808	18.8678	6.67313	34.0401	21.3832	34.773	33.4385	26.9975	24.674	19.3255	23.0688	35.0359	47.8637	39.9094	36.4313	30.0841	23.952	14.592
ENSG00000006025	OSBPL7	114881	protein_coding	2.05191	1.58523	1.34231	2.25353	1.89311	3.58725	2.45953	1.802	1.49041	2.38041	2.09818	1.81397	1.29879	2.37884	2.35178	1.68717	1.73742	1.56874	1.34657	0.912998	0.637293	1.37267	1.56993	1.8621	2.08259	1.47524	1.26583	1.16647	1.23956	1.90651	3.53892	2.88483	2.9081	2.49328	2.22476	1.59251
ENSG00000006042	TMEM98	26022	protein_coding	48.5972	38.9924	31.9099	46.8637	37.6237	49.5939	46.116	49.6397	39.8978	49.4757	53.7874	40.9313	41.3483	50.4229	57.0061	44.062	47.2792	47.4611	39.3739	35.7495	26.2424	40.1061	33.3788	48.1569	46.774	40.5874	38.7191	31.4889	40.7461	44.8277	51.1989	47.2728	47.5355	42.8546	39.9746	34.4902
ENSG00000006047	YBX2	51087	protein_coding	0.184659	0.117783	0	0.1532	0.102346	0.156639	0.0651194	0.186291	0.122024	0.1175	0.0679815	0.152423	0.0259599	0.066194	0.0773162	0.134261	0.083111	0.0902535	0.0677645	0.0275673	0.0822184	0.0878799	0.0586298	0.0505754	0.088223	0.149541	0.179639	0.0168915	0.0657609	0.0815756	0.109178	0.114918	0.166289	0.124151	0.0881088	0.130071
ENSG00000006059	KRT33A	3883	protein_coding	0	0	0	0	0	0	0	0	0	0	0	0	0	0	0	0	0	0	0	0	0	0	0	0	0	0	0	0	0	0	0	0	0	0	0	0
ENSG00000006062	MAP3K14	9020	protein_coding	2.94785	1.78032	1.92605	3.17622	2.25776	4.49533	3.43707	2.49068	2.17122	2.66406	3.48815	2.39387	1.99378	4.35912	5.50637	3.02581	3.37263	2.83903	2.08178	1.59918	0.789318	2.74043	1.82032	2.66529	3.14758	1.84629	1.82242	1.49052	2.01486	2.59938	3.04406	2.25343	2.2603	2.1048	1.45177	0.969746
ENSG00000006071	ABCC8	6833	protein_coding	0.00522571	0.00433311	0	0	0	0	0	0	0	0	0	0	0	0	0.00474064	0.00823222	0	0	0	0	0	0.0107767	0	0	0.00540939	0	0	0	0	0	0.00502069	0	0	0	0.0162072	0.00598148
ENSG00000006116	CACNG3	10368	protein_coding	0	0	0	0	0	0	0	0	0	0	0	0	0	0	0	0	0	0	0	0	0	0	0	0	0	0	0	0	0	0	0	0	0	0	0	0
ENSG00000006118	TMEM132A	54972	protein_coding	7.25275	4.77664	3.7899	6.58361	4.59367	11.4559	7.23034	6.17812	5.24818	7.46192	7.92033	5.88712	3.38812	9.37248	13.5118	5.79822	6.71109	6.40679	4.04675	3.4224	1.89749	5.50164	4.44188	6.23049	6.39371	4.66505	4.28876	4.06502	4.08201	5.4705	9.82675	7.19737	7.30488	5.62176	4.91762	2.9708
ENSG00000006125	AP2B1	163	protein_coding	69.2821	74.097	54.9103	81.3119	80.7629	71.2281	69.3078	70.9071	76.2624	68.4297	69.3181	82.8627	72.392	65.8559	61.5698	69.6832	66.5055	67.9721	71.8832	68.8187	82.8744	67.6589	67.4583	66.2904	67.6629	67.6111	64.2569	72.0314	72.7747	66.2971	51.8276	49.7237	54.2556	52.3457	50.6434	59.97
ENSG00000006128	TAC1	6863	protein_coding	0	0	0	0	0	0	0	0	0	0	0	0	0	0	0	0	0	0	0	0	0	0	0	0	0	0	0	0	0	0	0	0	0	0	0	0
ENSG00000006194	ZNF263	10127	protein_coding	16.1499	14.7799	10.8497	16.9805	15.8407	18.1406	16.2111	16.4378	16.4252	15.0525	16.4221	15.8257	15.1144	17.7329	15.033	15.5934	14.8974	15.3182	15.3502	13.4583	12.7552	14.534	15.3079	15.0248	17.6641	15.2139	13.7936	14.5381	14.5539	14.0321	14.5688	13.2984	13.5904	12.8067	14.2107	12.5589
ENSG00000006210	CX3CL1	6376	protein_coding	57.5475	38.804	31.1386	55.472	37.3166	80.2835	55.0412	51.9919	39.7378	51.6865	64.0526	44.6237	33.5447	73.6323	89.5028	54.6477	55.0961	46.2729	32.7613	27.5785	13.6394	45.2836	38.6923	48.5721	47.2084	37.6214	30.7894	27.9955	31.0159	43.8415	98.8197	79.0241	70.7123	62.9083	46.0291	34.1859
ENSG00000006282	SPATA20	64847	protein_coding	16.0355	10.0669	8.30596	14.3569	9.70216	24.924	15.6745	15.6358	10.1294	15.1405	17.437	12.359	8.83014	19.6092	24.9569	13.184	13.7623	12.713	9.21989	7.73832	3.40659	11.578	8.24159	14.3395	13.0139	10.1933	9.19664	7.59235	9.17268	12.4227	23.8142	18.6968	17.2231	14.9472	12.6276	8.36609
ENSG00000006283	CACNA1G	8913	protein_coding	0.0130752	0	0	0	0.0117761	0.0180232	0	0	0.0124803	0.0135197	0.00625765	0.0233841	0.011948	0	0	0	0.0127505	0	0.00623767	0	0	0.0202232	0	0.0174579	0	0	0	0	0.0151331	0	0	0	0	0	0	0
ENSG00000006327	TNFRSF12A	51330	protein_coding	99.6762	49.336	38.1448	48.1581	42.1724	80.0514	83.354	71.4611	60.9405	70.2835	77.1585	42.895	46.7932	103.282	119.715	116.228	118.002	70.0474	48.545	45.0476	20.5598	66.5481	81.5599	65.1861	91.7995	71.8627	55.3911	32.4452	37.8771	52.0902	27.4769	35.2007	23.5561	21.4286	18.238	10.4518
ENSG00000006377	DLX6	1750	protein_coding	6.14849	5.74743	7.4901	6.22974	5.40001	8.18571	7.68583	6.2834	5.26729	6.21931	5.94004	7.30802	6.87473	7.18977	7.65644	6.10633	5.9772	6.04602	6.24902	6.35542	5.80248	6.10359	4.6763	6.35677	6.32508	5.09257	6.33891	4.79112	6.23221	5.8485	6.53102	5.98612	6.58416	5.23622	5.21144	4.78652
ENSG00000006432	MAP3K9	4293	protein_coding	3.97258	3.74762	3.89056	4.82584	4.27623	4.89025	4.14881	4.39444	4.22779	4.09665	4.03123	4.47685	3.68834	4.30637	4.30725	4.03682	3.72892	3.51509	3.55217	3.2416	2.96647	3.80051	3.6389	4.0703	4.33212	3.73366	3.24071	3.41672	4.02003	3.59903	3.14319	2.98081	3.13694	3.41757	3.08566	3.19149
ENSG00000006451	RALA	5898	protein_coding	55.2863	54.6976	45.1991	56.149	62.7382	52.1904	53.0335	54.3457	60.4725	57.2609	53.3764	58.5543	65.9718	52.9322	54.9565	53.8983	51.2071	52.552	60.0278	59.8906	85.6403	51.3595	65.9757	53.4329	56.8301	55.4903	55.1853	54.7507	60.1164	50.4019	47.1487	44.7948	47.9823	44.5784	47.503	51.8375
ENSG00000006453	BAIAP2L1	55971	protein_coding	20.699	18.5212	13.8382	23.4724	21.1371	24.0557	21.8185	22.3036	22.4402	19.8931	21.0796	21.7835	20.548	24.6965	23.4814	23.1608	21.2495	21.9342	19.5802	19.0133	20.5343	21.076	20.5377	20.4288	22.9944	19.7914	18.435	21.3207	21.0827	19.0808	8.11473	8.017	8.23362	6.8275	6.92607	7.10623
ENSG00000006459	KDM7A	80853	protein_coding	15.6702	18.4842	17.4378	20.0006	20.8224	18.7963	19.2299	17.5039	20.6281	16.3262	14.9455	22.4803	15.7679	14.2126	12.4657	14.3153	13.571	13.4894	16.4572	14.9677	22.6653	15.8976	19.012	15.1723	16.5042	15.967	14.3338	17.2331	16.6915	14.3744	12.171	11.0659	12.3025	11.4875	11.9869	15.4074
ENSG00000006468	ETV1	2115	protein_coding	0.0273661	0.0226917	0.0114686	0.018447	0.0123235	0.0377221	0.0313643	0.0163138	0.0195907	0.0424447	0	0	0.0250069	0.0127528	0.0186194	0.0215553	0.0200149	0.007245	0.0261106	0.0331941	0.0395999	0.0141089	0	0.00608983	0	0.0080028	0.00721014	0.0162714	0.0316733	0.0130968	0.0394387	0.0415121	0.0436865	0.0523218	0.0212185	0.0313239
ENSG00000006530	AGK	55750	protein_coding	10.9584	11.0039	9.6076	11.6399	12.2179	10.4432	11.615	11.0784	12.2677	10.1991	10.9659	12.1271	12.9807	12.3512	10.951	12.5598	10.7763	11.3377	11.6526	12.0241	14.309	11.1473	12.0058	11.2761	12.0566	11.9841	10.661	12.344	11.7223	11.3836	8.47833	7.75492	8.39017	7.65908	7.81327	8.77043
ENSG00000006534	ALDH3B1	221	protein_coding	0.962991	0.419832	0.698971	0.682594	0.393419	0.889503	0.67359	0.579989	0.492754	0.677507	0.617671	0.402449	0.399163	0.786485	0.873603	0.492643	0.590555	0.515148	0.464143	0.414244	0.344781	0.685862	0.505385	0.574402	0.411068	0.371612	0.292954	0.377783	0.425141	0.532133	1.45935	1.04413	1.00373	0.997861	0.93397	0.534086
ENSG00000006555	TTC22	55001	protein_coding	0	0	0	0	0	0	0	0	0	0.0111303	0	0	0	0	0	0.0169575	0.0104971	0	0	0	0	0	0	0	0	0	0	0	0	0.0103032	0	0	0.011456	0.0117604	0	0
ENSG00000006576	PHTF2	57157	protein_coding	4.05521	4.44765	3.59662	5.07731	5.41335	5.11788	4.38086	4.31784	4.92371	4.37402	3.89613	5.59698	5.21428	4.23333	4.14123	4.71632	3.7542	4.18963	5.43718	4.6512	7.00206	4.4717	6.22836	4.60519	4.60729	4.53885	4.41804	4.74994	4.7375	4.06352	5.073	4.57799	4.69632	4.33899	4.96314	5.84349
ENSG00000006606	CCL26	10344	protein_coding	0.0931745	0	0	0	0	0.128434	0	0	0.0889352	0.289026	0.0891848	0	0	0.0868397	0	0	0.0908609	0	0.1778	0.0904138	0.134828	0.192149	0	0	0	0	0	0	0.215679	0.0891824	0.268557	0	0.198322	0	0	0
ENSG00000006607	FARP2	9855	protein_coding	12.4687	12.7225	13.4127	14.1995	14.3713	14.512	13.2076	13.8946	13.5049	13.0109	12.8242	14.1514	12.3056	13.4512	13.5994	12.5469	12.6814	13.9796	12.9536	11.5441	11.4324	12.8049	12.6711	12.5289	13.632	11.0138	10.8636	11.7519	12.3333	12.5303	9.05503	8.60991	9.62598	9.11161	8.32853	8.0005
ENSG00000006611	USH1C	10083	protein_coding	0	0.0111226	0	0.018084	0	0	0.0245977	0	0.0128035	0	0	0	0	0	0.0121687	0.0211312	0	0	0	0	0	0	0	0	0	0	0	0	0	0	0.0257751	0	0	0	0	0
ENSG00000006625	GGCT	79017	protein_coding	31.1161	27.6148	23.1057	31.2118	26.7608	34.0172	31.5568	27.9962	25.7613	29.9124	34.7608	29.1284	22.3999	33.7314	37.9615	35.3659	29.6593	25.8278	26.263	24.0672	26.0365	28.808	36.8492	36.3665	29.305	28.0465	23.007	20.2677	24.6458	27.3339	36.9925	35.1813	34.2571	31.831	27.9871	24.374
ENSG00000006634	DBF4	10926	protein_coding	16.2485	16.2864	11.903	19.7246	22.1251	21.1936	19.3345	16.2148	20.0731	15.3798	16.7448	20.4482	21.5586	18.6528	18.2597	18.0756	14.9097	16.0849	19.3549	19.7678	32.1714	16.8428	24.7977	18.9997	18.1829	17.8008	17.4709	20.8713	20.7278	16.1689	16.8489	13.5073	14.3824	13.0597	13.2903	16.714
ENSG00000006638	TBXA2R	6915	protein_coding	0	0	0.0780127	0	0	0.0962234	0.0426697	0.0277427	0.111051	0.0721799	0	0	0.0425258	0	0.021109	0.0366562	0.0453823	0.0246412	0	0.0225795	0	0.0479863	0	0	0	0	0	0	0	0.0668158	0.0447121	0	0	0.0254219	0	0
ENSG00000006652	IFRD1	3475	protein_coding	2.90529	3.13383	2.95842	3.41178	4.28858	3.62606	3.49578	3.1562	3.82196	3.21065	2.75699	3.35478	4.1534	3.64657	3.29263	3.81619	2.92245	3.48215	3.35183	4.01475	5.44484	3.03864	4.66154	3.58643	3.67094	3.01867	2.82496	3.93004	3.73833	3.01189	2.95128	2.67709	2.83503	2.71937	3.06377	3.1349
ENSG00000006659	LGALS14	56891	protein_coding	0	0	0	0	0	0	0	0.0867574	0	0.0752407	0.0696509	0.0867592	0.132987	0	0	0	0.07096	0	0	0.0706108	0	0	0	0.0647718	0.225974	0.0851183	0	0	0.336879	0.0696491	0.139824	0	0	0.0794996	0.150454	0.0832907
ENSG00000006695	COX10	1352	protein_coding	5.68624	5.69996	5.40256	7.03589	6.10343	6.57645	6.24026	6.36159	5.9015	5.88962	6.32813	6.87252	5.69428	6.4975	6.21837	6.19677	6.22868	5.98034	5.50899	5.26266	5.39626	5.57207	7.27414	6.35285	6.16832	5.60359	5.67451	5.43034	5.83744	6.03906	5.78122	5.72083	6.60077	6.24428	4.97256	4.68085
ENSG00000006704	GTF2IRD1	9569	protein_coding	6.05373	4.23065	4.71766	6.30531	4.02992	8.63766	6.66439	6.4452	4.66709	5.70477	6.29838	4.87624	3.62623	6.57622	8.17343	5.58164	5.39008	5.04927	3.57379	3.54623	1.55278	4.6764	4.19236	5.17233	5.83688	4.2393	3.86209	3.14199	3.62044	4.43782	7.53776	5.69204	5.91476	5.02123	4.21763	3.02431
ENSG00000006712	PAF1	54623	protein_coding	34.8756	30.2965	16.6761	37.2472	35.4225	43.651	36.3786	32.4997	32.6058	33.8417	34.8403	34.6744	30.8355	43.9918	39.2391	43.178	37.7009	32.6061	31.7121	27.7726	20.6074	36.6989	31.2797	35.8307	35.1936	32.5067	29.214	28.3805	31.095	32.0779	41.0914	38.0699	36.1583	32.6809	31.8551	26.7891
ENSG00000006715	VPS41	27072	protein_coding	13.9675	15.4587	15.0072	18.7618	17.0735	16.3289	14.596	14.7813	16.0858	14.1352	14.206	19.0916	15.4463	13.959	12.4323	13.7688	12.0898	13.2007	14.8246	15.9745	22.1271	15.0234	16.0415	13.9435	13.3692	14.6112	13.8436	16.8518	14.9873	13.3203	15.4577	13.1639	15.199	14.5923	15.1503	17.5319
ENSG00000006740	ARHGAP44	9912	protein_coding	1.7218	1.59739	1.13559	2.12148	1.89392	1.88703	2.08982	1.73314	1.59631	1.81682	1.71562	1.8762	1.40571	2.0125	1.80524	2.18437	1.77538	1.68883	1.61588	1.45167	1.37851	1.65897	1.76699	1.77759	1.78232	1.428	1.53197	1.28388	1.10257	1.54671	2.52205	2.14084	2.07274	1.94279	2.02075	1.57504
ENSG00000006744	ELAC2	60528	protein_coding	21.3822	18.9763	13.8114	23.1525	21.0853	27.4147	22.8351	22.2786	21.2433	20.8269	22.4719	22.5591	21.376	25.9525	24.4939	24.264	22.3171	21.33	20.3923	18.0776	17.6048	20.6625	22.8912	22.3778	23.4855	19.8137	18.2472	17.4391	21.1376	20.3132	19.5685	16.8255	18.5567	16.9765	15.9864	13.8825
ENSG00000006747	SCIN	85477	protein_coding	0.00565811	0	0	0	0	0.0155986	0	0.00674597	0.00540067	0.0117009	0	0.00674611	0	0.00527343	0	0	0	0.0059918	0	0	0	0	0.0155694	0.00503644	0.005857	0	0	0.00672842	0.00654865	0	0	0.00572193	0	0	0.00584942	0.00647642
ENSG00000006756	ARSD	414	protein_coding	4.42848	4.49497	5.038	4.34204	4.6209	4.67182	3.88013	4.07436	4.62914	4.24021	4.12235	4.33119	4.10659	3.89179	3.88152	4.26249	4.32765	4.06503	4.43078	3.86118	4.28117	3.4175	3.72273	3.79191	4.10925	4.20547	3.75932	3.56275	4.23693	4.09536	5.11829	5.02758	5.07171	5.44173	4.675	4.27592
ENSG00000006757	PNPLA4	8228	protein_coding	12.7281	12.9047	9.76307	12.1157	11.5677	13.2649	13.7744	13.2899	11.8361	13.4001	13.0322	11.9105	12.4062	15.098	13.716	13.6407	13.973	12.1309	11.1874	11.2656	10.13	11.5931	9.52543	13.2008	12.5567	11.6853	11.3408	10.8703	11.495	12.6627	15.2304	14.2563	13.6895	12.9366	13.3578	11.7876
ENSG00000006788	MYH13	8735	protein_coding	0	0	0	0	0	0	0	0	0	0	0	0	0	0	0	0	0	0	0	0	0	0	0	0	0	0	0	0	0	0	0	0	0	0	0	0
ENSG00000006831	ADIPOR2	79602	protein_coding	76.9722	84.3108	59.9862	88.7902	85.9977	79.4471	75.9118	80.2983	89.7406	77.7227	78.6435	93.2124	81.6452	78.5733	72.2222	81.7057	72.6407	76.2552	84.3556	78.4136	97.1636	75.3664	78.3672	77.2716	80.3435	83.3602	74.5567	80.9882	81.3574	76.255	77.2474	73.7675	80.6089	77.4756	77.0089	87.6266
ENSG00000006837	CDKL3	51265	protein_coding	0.626687	0.814108	1.29566	1.1265	0.602049	0.575894	0.670364	0.572836	0.578234	0.755991	0.839792	0.747192	0.57266	0.623018	0.758021	0.575889	0.611126	0.508795	0.896906	0.628389	0.362737	0.86159	0.71852	0.725181	0.670339	0.68419	0.682468	0.496822	0.628613	0.799781	0.883081	0.823881	0.889267	0.547737	0.799046	0.812964
ENSG00000007001	UPP2	151531	protein_coding	0.0222459	0.147569	0.0372915	0.119964	0.120214	0.153322	0.101984	0.132615	0.0212338	0.0920089	0.0851734	0.0530472	0.203281	0.145134	0.161448	0.105134	0.0867742	0.0942315	0.169803	0	0.0965726	0.068815	0.153035	0.138612	0	0.156132	0.0234445	0.13227	0.0514945	0.0851711	0.235105	0.382446	0.236752	0.315955	0.528956	0.356485
ENSG00000007038	PRSS21	10942	protein_coding	0	0	0	0	0	0	0	0	0	0	0	0	0	0	0	0	0	0	0	0	0	0	0	0	0	0	0	0	0	0	0	0	0	0	0	0
ENSG00000007047	MARK4	57787	protein_coding	4.83278	4.30232	4.6885	4.67668	4.11228	7.09757	5.5366	4.85466	4.26387	4.87446	5.75156	4.90189	3.03441	5.40689	6.53594	4.83417	5.05974	4.06075	3.66812	3.17435	2.41689	4.4431	3.56254	4.02909	5.05381	3.80342	3.68708	3.11441	3.5345	4.79599	6.78911	6.58635	6.02679	5.60386	4.60793	3.47288
ENSG00000007062	PROM1	8842	protein_coding	7.58641	8.60201	7.88178	9.24061	9.78816	8.70631	8.61392	8.60328	8.91682	7.56156	7.31222	9.2871	6.99688	7.99144	6.89022	6.87883	6.76146	6.7073	8.52614	7.52427	9.68861	7.68609	8.32591	7.59306	6.96732	7.16121	6.38683	7.4165	7.12646	7.04183	5.08519	4.55858	5.20104	5.08866	5.27116	5.402
ENSG00000007080	CCDC124	115098	protein_coding	19.8809	10.18	11.6843	23.9729	11.0572	40.8336	22.4769	20.3036	12.4745	21.0482	27.8241	19.643	7.59973	40.4173	46.6695	21.9295	19.619	17.6563	10.3913	6.53309	2.98001	18.5396	7.90078	19.4944	16.0702	12.8785	10.8517	9.04223	9.48818	18.3089	33.2554	19.2641	19.6409	14.1918	9.25298	5.57571
ENSG00000007129	CEACAM21	90273	protein_coding	0	0	0	0.0448577	0.119869	0	0	0.0396705	0	0	0	0	0	0.031011	0	0	0	0	0	0	0	0	0	0.0592349	0	0	0.035066	0	0	0.0318476	0.0319679	0	0	0.0363519	0	0
ENSG00000007168	PAFAH1B1	5048	protein_coding	17.784	20.1886	17.7686	22.3915	22.2939	19.5163	20.471	19.1587	21.475	19.0109	17.9186	23.1173	21.0043	18.2177	17.4029	18.2369	17.5846	18.1803	19.5888	20.2051	25.9762	18.6872	20.6759	18.0623	19.8925	19.2549	17.685	20.6028	19.9362	17.557	14.6172	14.1828	15.7188	14.3621	15.5853	16.895
ENSG00000007171	NOS2	4843	protein_coding	0.0299073	0	0.0250673	0	0	0	0.0137108	0	0.0142733	0.0463861	0	0	0	0.013937	0.0135656	0.0117785	0	0.0158356	0.0142677	0.0145106	0	0.0154191	0	0.0133107	0	0	0	0.0177824	0.0173073	0	0	0	0	0.0163373	0	0.0342327
ENSG00000007174	DNAH9	1770	protein_coding	0	0	0	0	0	0	0	0	0	0	0	0	0.0141928	0	0	0	0	0	0	0	0	0	0	0	0	0	0	0	0	0	0	0.00392675	0	0	0	0
ENSG00000007202	KIAA0100	9703	protein_coding	63.4655	64.0635	60.8688	74.4474	66.9206	67.7211	63.6847	66.8411	69.3786	65.7631	64.3421	74.2845	62.5975	65.6454	59.5588	68.6395	64.1131	61.9264	62.7703	54.2076	49.7182	59.1737	61.7221	64.0082	66.515	61.1274	51.9566	55.7368	57.9669	58.3387	46.9896	47.8747	50.3369	47.8599	46.8273	46.3579
ENSG00000007216	SLC13A2	9058	protein_coding	0	0	0	0.0274903	0	0	0.0186961	0	0	0	0	0	0	0.0190046	0	0.0160612	0.0397693	0	0	0.0197868	0	0	0	0.0181506	0.0422154	0	0	0	0	0.0390346	0	0.0206209	0.021701	0.0222776	0	0
ENSG00000007237	GAS7	8522	protein_coding	0.397292	0.399638	0.414881	0.570737	0.46927	0.448884	0.549391	0.326139	0.31705	0.505081	0.398983	0.465922	0.190448	0.33993	0.443133	0.343714	0.362022	0.310369	0.347996	0.353921	0.405257	0.402942	0.358435	0.365236	0.431483	0.30474	0.240237	0.348526	0.309061	0.58599	0.419251	0.454465	0.596104	0.690214	0.558855	0.551665
ENSG00000007255	TRAPPC6A	79090	protein_coding	1.55111	1.16924	2.12741	1.90104	0.253999	4.56774	2.58579	1.84934	1.41324	2.77028	3.71173	1.84937	0.901976	3.28558	6.6519	1.38836	2.20014	1.34394	1.68177	1.23149	0.204048	1.59939	0.679029	1.63172	1.97055	2.72159	1.78329	1.34147	1.22403	2.09201	10.0254	6.41702	4.65216	4.23657	2.18667	1.29123
ENSG00000007264	MATK	4145	protein_coding	0	0	0.0266484	0.0214315	0	0.0219126	0	0	0	0	0	0.0189537	0	0	0.0288425	0	0	0	0	0	0	0	0.0218716	0	0	0	0	0	0	0.0152157	0	0.0160762	0	0.0173677	0	0
ENSG00000007306	CEACAM7	1087	protein_coding	0	0	0	0	0	0	0	0	0	0	0	0	0	0	0	0	0	0	0	0	0	0	0	0	0	0	0	0	0	0	0	0	0	0	0	0
ENSG00000007312	CD79B	974	protein_coding	0	0	0	0	0	0	0	0	0	0.0329862	0	0	0	0	0	0	0	0	0	0	0	0	0	0.0283966	0	0	0.0336205	0	0	0.0305348	0	0	0	0	0	0
ENSG00000007314	SCN4A	6329	protein_coding	0.0159605	0.0198515	0	0	0	0	0	0.0190292	0.00761716	0.0247547	0	0.0380591	0	0.00743769	0	0.0251431	0.0155642	0	0.0152283	0	0	0	0	0	0	0.00933482	0.00841023	0.0284695	0.00923628	0.00763833	0.0230015	0.0161405	0	0.00871863	0.0247502	0
ENSG00000007341	ST7L	54879	protein_coding	3.41562	3.78076	2.61125	4.00324	4.72034	4.12665	4.01694	3.78214	3.87974	3.61563	3.3082	3.58876	4.40374	4.06054	4.24674	3.58503	3.54443	3.32495	3.63824	3.74742	4.78994	3.41318	3.66127	3.4592	3.56088	3.66323	3.44575	3.51181	3.60579	3.39353	3.39855	3.38031	3.48829	3.63416	3.39691	3.53815
ENSG00000007350	TKTL1	8277	protein_coding	0	0	0	0	0	0	0	0	0	0.0192903	0	0	0	0	0	0	0.0181928	0.0197563	0	0	0.0269961	0	0	0	0	0	0	0	0	0	0.0179241	0	0	0	0	0.0427083
ENSG00000007372	PAX6	5080	protein_coding	0.0446212	0.0554993	0.0213714	0.0343752	0.0229644	0.0395402	0.0350678	0.0494003	0.0517176	0.0725028	0.0579643	0.0342009	0.0232997	0.0297053	0.0433707	0.0276152	0.0186485	0.0270016	0.0516972	0.0371135	0.0276724	0.023005	0.0701622	0.0567408	0.0197956	0.0298258	0.0403075	0.0303211	0.0479554	0.0396587	0.0275597	0.00644635	0.01696	0.0313392	0.0197699	0.00729636
ENSG00000007376	RPUSD1	113000	protein_coding	3.70598	1.2804	1.43364	2.04975	1.15538	8.05559	3.89893	2.4925	1.4739	2.65291	4.59329	1.61449	0.998581	5.82312	11.573	2.65711	3.05797	2.84278	1.33732	1.08346	0.412517	3.35591	1.27472	3.10848	2.23781	1.36165	1.62736	1.01701	1.67722	2.86504	6.29951	3.69973	3.43843	2.69926	1.64549	0.78857
ENSG00000007384	RHBDF1	64285	protein_coding	3.29308	2.26439	2.13182	3.23044	2.09782	4.68688	3.36303	3.76662	2.27438	3.61265	3.83117	2.80906	1.95719	4.45406	6.14482	2.95234	2.95023	2.82102	2.15853	1.46785	1.0654	2.33273	2.30222	3.02658	3.11783	2.11393	1.83401	1.86249	1.92118	2.79322	2.40507	1.96293	1.95178	1.63801	1.42543	0.658868
ENSG00000007392	LUC7L	55692	protein_coding	13.0582	12.4352	10.9985	13.785	13.1806	18.6165	16.6702	13.499	13.2571	14.0859	13.1822	13.9945	12.4581	15.9824	15.5952	13.0792	12.1316	11.2567	12.7133	10.5319	11.1279	12.2456	11.9872	12.5811	12.8006	12.0603	11.427	11.8046	12.4631	11.204	14.0605	13.6364	10.7686	10.2053	11.9362	10.948
ENSG00000007402	CACNA2D2	9254	protein_coding	0.0104051	0.0258835	0	0	0	0	0	0	0.00993171	0	0.00995958	0	0	0.0096977	0	0	0	0.0220375	0.00992779	0.0201937	0	0.021458	0.0429476	0.0277857	0.0215417	0.0486852	0	0	0.0361284	0	0.0399877	0.021045	0.0221473	0	0	0.01191
ENSG00000007516	BAIAP3	8938	protein_coding	0.635307	0.205359	0.342961	0.595193	0.310337	1.21711	0.4739	0.57772	0.30834	0.601236	0.556569	0.218254	0.393585	0.903224	1.05499	0.432557	0.38852	0.376298	0.184931	0.261222	0.0311633	0.599566	0.26667	0.431317	0.423564	0.415657	0.329095	0.217682	0.186941	0.340116	0.98282	0.740477	0.641745	0.470569	0.567731	0.234179
ENSG00000007520	TSR3	115939	protein_coding	9.73127	7.25767	6.01478	8.20874	5.19009	26.453	16.0504	11.2134	8.82149	8.88163	13.0092	8.42639	8.04782	18.038	26.7305	9.37783	12.6175	10.3627	7.31376	7.28003	3.30406	9.52964	6.28298	10.6461	10.0171	9.09372	7.62008	6.98204	6.41796	9.67857	17.2365	13.1397	9.37291	8.49345	7.98079	4.04476
ENSG00000007541	PIGQ	9091	protein_coding	1.27275	0.826232	0.898338	1.50139	0.829556	2.48155	1.3589	1.10814	0.59943	1.21213	1.64304	0.758745	0.703939	1.77153	2.52951	1.04867	1.3473	1.0818	0.83887	0.755651	0.1454	1.12242	0.599065	0.968938	1.1528	0.666037	0.855979	0.607396	0.755919	0.977782	1.85836	1.7613	1.52384	1.482	0.822366	0.517556
ENSG00000007545	CRAMP1	57585	protein_coding	3.37477	3.21078	2.87351	4.26086	3.08771	3.89238	3.2346	2.70066	3.17009	2.96726	3.48663	3.09305	3.46844	3.80149	3.58912	3.12232	2.82829	2.78772	2.29266	2.73269	1.90465	2.89589	2.93751	2.91542	3.54092	2.83762	2.62914	2.25683	2.85195	2.73942	3.77909	3.31223	3.56716	3.36932	3.23571	2.76793
ENSG00000007866	TEAD3	7005	protein_coding	34.1311	25.2421	18.3001	30.9186	20.8301	42.8243	32.0459	31.9734	26.9769	31.0529	35.251	27.4467	19.3204	34.686	42.0408	31.5062	32.0634	29.2899	23.508	17.3345	10.0215	28.7198	21.3424	30.6115	32.0479	25.3377	21.0318	16.6763	21.3996	29.3647	37	34.647	32.8799	29.3693	23.8877	17.4099
ENSG00000007908	SELE	6401	protein_coding	0.0573757	0.0118939	0.0240451	0	0.051675	0	0.0131517	0.0342035	0	0	0.0137297	0.0171021	0	0.0267374	0.0130125	0	0.0139878	0.0455695	0.0136859	0.0417568	0	0	0	0.0127679	0.0445443	0	0	0.0170573	0	0	0	0	0	0.0156711	0.0148289	0
ENSG00000007923	DNAJC11	55735	protein_coding	40.2737	38.2879	37.2704	50.5792	45.5734	51.0724	44.5915	42.3697	41.6653	41.4689	40.1595	48.3111	39.0486	45.7856	39.8226	44.5048	38.731	39.3871	39.5621	33.2284	29.8693	40.5397	36.412	41.0901	42.0376	37.9663	34.8741	35.6266	36.8316	38.1517	40.7701	36.4091	37.0904	35.036	32.7651	32.3962
ENSG00000007933	FMO3	2328	protein_coding	0	0	0	0	0	0	0	0	0	0	0	0	0	0	0	0	0	0	0	0	0.0553582	0	0	0	0	0	0	0	0	0	0	0	0	0	0.0197747	0
ENSG00000007944	MYLIP	29116	protein_coding	3.89719	4.13706	3.55365	4.53234	3.74141	4.4865	3.8285	4.00824	4.37392	3.45402	3.62783	3.54877	2.8568	4.05133	4.95351	3.77807	3.46632	3.28802	4.5765	3.96873	3.81125	3.7977	3.38804	4.11706	3.76819	3.95756	3.543	3.69225	3.81665	3.70972	3.90888	3.98446	4.35268	4.49173	4.44957	3.87258
ENSG00000007952	NOX1	27035	protein_coding	0.0776027	0	0	0	0	0	0	0	0	0	0	0	0	0	0	0.020375	0	0	0.0493618	0	0	0.0266727	0.0355898	0	0	0	0	0	0.0898167	0	0	0.0261593	0	0	0	0
ENSG00000007968	E2F2	1870	protein_coding	8.26179	7.0004	8.56003	8.63781	6.74673	9.13054	7.16652	6.47589	5.23044	6.737	6.59386	7.96939	6.82321	8.77765	8.67486	8.57552	7.61036	7.48642	7.17034	6.04197	4.80996	6.54443	7.87071	7.70782	7.45512	6.5226	5.72424	5.28468	5.07379	6.36313	6.80371	6.5768	6.95974	6.30257	5.54053	5.18324
ENSG00000008018	PSMB1	5689	protein_coding	261.88	243.598	188.837	239.274	232.336	257.436	243.456	266.99	228.46	260.238	263.605	217.088	229.064	275.351	284.661	258.461	248.526	251.425	225.372	210.022	176.092	228.948	188.637	264.613	260.621	237.221	216.755	202.418	232.418	235.763	261.859	241.9	240.057	220.17	218.665	186.863
ENSG00000008056	SYN1	6853	protein_coding	0.140972	0.160728	0.0886185	0.118783	0.0317414	0.14574	0.193883	0.0840382	0.0840989	0.109324	0.16867	0.04202	0.225434	0.229929	0.159859	0.166559	0.137472	0.111965	0.0840657	0.102597	0	0.07268	0.0727336	0.0784271	0.0912047	0.206126	0.0928549	0.146684	0.183555	0.168665	0.0169302	0.0891014	0.206291	0.0962599	0.0364347	0.0806802
ENSG00000008083	JARID2	3720	protein_coding	15.7394	17.0519	17.8899	17.6402	18.3885	22.6251	17.841	17.6603	14.782	16.1329	16.689	18.4143	14.2285	16.9768	15.2246	14.7126	13.7049	13.0865	14.746	13.0547	14.5435	15.9686	13.8134	16.3358	15.4312	14.2458	14.2892	14.6201	16.0463	15.8617	18.9176	16.7799	17.4346	16.0217	15.3567	16.2311
ENSG00000008086	CDKL5	6792	protein_coding	1.68803	1.90347	2.14107	2.40139	2.25714	2.06511	1.98767	1.64216	1.93083	1.69901	1.48027	2.33776	1.84217	1.56682	1.59397	1.53624	1.47106	1.69984	1.83126	1.83229	2.08299	1.7548	1.6148	1.5425	1.7688	1.51826	1.4552	1.86366	1.67404	1.55623	1.72461	1.49412	1.89567	1.83667	1.84145	2.01118
ENSG00000008118	CAMK1G	57172	protein_coding	0	0	0	0	0	0	0	0	0	0	0	0	0	0	0	0	0	0	0	0	0	0	0	0	0.0204608	0	0	0	0	0	0	0	0	0	0	0
ENSG00000008128	CDK11A	728642	protein_coding	0.465708	0.504154	0.58551	0.802252	0.652456	0.731102	0.699804	0.462706	0.506257	0.695558	0.557207	0.616954	0.260064	0.578727	0.76281	0.315874	0.340608	0.452075	0.283886	0.351485	0.31823	0.533559	0.284774	0.564234	0.374949	0.226982	0.4908	0.353819	0.224586	0.458136	0.708442	0.70644	0.578233	0.395732	0.561696	0.355374
ENSG00000008130	NADK	65220	protein_coding	18.8722	14.2288	12.6307	17.896	14.3167	27.1698	21.1802	19.0791	14.6093	19.8313	24.1345	17.9812	16.1013	23.643	30.8875	17.8324	18.0236	17.9092	13.3077	12.6175	7.24594	15.8673	12.2677	18.3756	18.3253	13.7178	13.7655	12.0076	14.0788	17.9393	25.4844	18.9776	20.5749	16.7992	13.8086	10.152
ENSG00000008196	TFAP2B	7021	protein_coding	0	0	0	0	0	0	0	0	0	0	0	0	0	0	0	0	0	0	0	0	0	0	0	0	0	0	0	0	0	0.0102295	0	0	0	0	0	0
ENSG00000008197	TFAP2D	83741	protein_coding	0	0	0	0	0	0	0	0	0	0	0	0	0	0	0	0	0	0	0	0	0	0	0	0	0	0	0	0	0	0	0	0	0	0	0	0
ENSG00000008226	DLEC1	9940	protein_coding	0	0.0392506	0	0	0	0	0	0.00940617	0.00753037	0.0163151	0.030206	0	0.0288368	0.0441177	0.014314	0.00621415	0.0153869	0.0167092	0.0150548	0.0153111	0	0	0	0.00702251	0.0326666	0.0184569	0.0083144	0.0187634	0	0.0151026	0	0	0.0083962	0	0	0
ENSG00000008256	CYTH3	9265	protein_coding	5.82155	4.85535	3.3985	5.58854	5.56955	7.58744	6.07498	6.27915	5.45938	5.29338	5.94086	5.48256	5.09198	7.35748	7.70599	6.11985	5.76535	5.38527	4.49546	4.70389	3.9334	5.05678	5.75005	5.47429	6.19031	5.07415	4.51189	4.25603	5.0337	5.17101	4.99467	3.80263	4.6286	3.94728	3.75856	3.18914
ENSG00000008277	ADAM22	53616	protein_coding	3.30551	3.82742	3.5615	4.29642	4.66231	4.13272	3.86632	3.66459	3.82422	4.09254	3.31881	4.33974	3.38025	3.38231	2.93509	3.33843	2.69233	2.89515	4.00279	3.48489	5.36844	3.58076	4.17692	4.12789	3.35471	3.09074	3.07444	3.57811	3.27031	2.87485	4.49175	4.20439	4.1721	4.00018	4.28134	4.74643
ENSG00000008282	SYPL1	6856	protein_coding	114.671	119.342	99.6529	122.557	119.167	107.393	107.377	111.881	123.808	117.09	108.414	122.093	130.596	102.546	106.879	112.959	102.421	109.012	114.828	119.765	154.766	100.558	125.977	112.472	114.379	107.874	106.807	115.384	119.904	101.854	96.8744	88.0886	98.2203	95.1913	97.0118	108.404
ENSG00000008283	CYB561	1534	protein_coding	2.93134	2.94561	2.9983	3.21512	2.84145	3.81806	3.01796	3.13952	2.63198	3.46766	3.2576	2.3843	3.31424	3.57712	3.81984	3.22857	3.3915	2.92007	2.57169	2.08515	1.49181	2.47185	2.40959	2.60927	2.85437	2.74603	2.73584	1.99402	2.3864	2.6393	4.0455	3.34123	3.08001	3.48754	2.3884	2.38851
ENSG00000008294	SPAG9	9043	protein_coding	45.8148	48.3276	49.9012	57.1115	57.2847	49.7778	46.9666	48.2789	56.2502	45.8775	45.4527	57.0694	50.4452	42.9152	40.4251	42.9932	41.0533	45.0355	48.4023	45.0815	64.0767	45.0642	51.1898	45.557	48.2845	46.3443	42.7042	50.9447	52.0841	44.357	34.9647	31.5437	36.9988	35.2552	34.4175	39.7428
ENSG00000008300	CELSR3	1951	protein_coding	7.01983	5.6987	5.39014	7.17794	5.56094	10.8482	6.96764	7.0784	5.30867	7.37143	7.36934	6.903	4.36613	8.2778	9.79793	5.94827	5.99331	5.82936	5.07093	3.91289	2.51545	5.73972	5.2996	6.14708	6.56844	5.21128	4.4098	3.98183	4.56258	6.27809	9.10817	7.20947	7.11701	6.34615	5.136	4.20781
ENSG00000008311	AASS	10157	protein_coding	23.6907	25.963	29.0404	33.1233	29.107	30.0298	27.3149	23.7381	27.6819	23.8939	22.9125	32.083	25.1121	23.92	22.1633	24.1885	20.6382	20.4466	25.354	22.7972	32.796	24.4892	30.0687	23.3811	22.5718	23.3935	22.3144	27.3505	25.3973	20.7955	38.0872	32.6526	36.6426	33.5505	33.0842	39.4552
ENSG00000008323	PLEKHG6	55200	protein_coding	7.19578	4.67348	3.88278	7.11968	3.5881	12.6008	7.09322	7.56671	4.3038	6.19503	8.32136	5.41279	3.44293	9.98787	11.6409	6.13006	5.91786	5.13461	4.00743	3.13167	1.67585	5.23841	3.378	6.07529	6.42572	3.50415	4.21486	3.26854	3.34206	5.43903	13.3819	11.3527	10.5833	9.37991	6.83246	5.10803
ENSG00000008324	SS18L2	51188	protein_coding	13.0592	13.2077	11.1049	12.1449	11.3626	10.0039	12.0705	13.3314	13.3511	14.0485	13.7318	12.5267	16.1939	10.146	12.5551	12.3635	12.1177	13.0027	12.8224	13.9825	14.6232	11.2685	13.5844	13.5774	13.8021	12.8327	12.0063	10.7126	13.9181	12.2371	12.2225	12.6944	11.8775	12.8615	14.395	11.5671
ENSG00000008382	MPND	84954	protein_coding	11.6859	7.66668	7.42674	9.43536	4.79977	15.3558	11.421	10.3347	7.44634	10.7885	14.3813	7.84686	4.63515	16.1276	21.843	9.30571	9.92428	8.36336	6.3713	5.60751	0.92912	8.57375	5.96298	10.9449	10.6012	7.96132	5.37958	4.19947	4.94188	7.19047	19.1853	12.4345	12.8467	12.1709	8.29738	4.15242
ENSG00000008394	MGST1	4257	protein_coding	41.3199	47.574	36.2334	44.8126	51.3232	34.632	40.6333	47.0403	45.9035	43.8581	45.2792	45.6605	54.3828	41.6498	42.9139	45.9505	44.2854	45.7695	48.3821	53.9155	60.6105	47.5101	45.1004	50.3305	45.8013	45.4794	45.0742	53.3938	53.9112	49.2465	32.9889	31.0042	35.159	35.1177	35.1679	38.4519
ENSG00000008405	CRY1	1407	protein_coding	13.3571	13.9272	10.5382	15.6523	17.5679	14.4298	14.164	13.9243	15.1784	13.1142	13.0485	14.6954	15.6121	14.4875	14.5007	14.985	12.851	14.6547	15.0412	15.4441	20.5624	13.6593	16.3333	13.3834	14.7094	13.2589	13.2649	15.9983	14.6792	13.1666	9.25143	8.24931	8.25685	8.32595	8.64643	9.41579
ENSG00000008438	PGLYRP1	8993	protein_coding	0	0	0	0	0	0	0	0	0	0	0.0889328	0	0	0	0	0	0	0	0	0	0	0	0	0	0	0	0	0	0	0	0	0	0	0	0	0
ENSG00000008441	NFIX	4784	protein_coding	8.60103	7.75508	7.66403	9.34402	8.57375	13.0645	10.4989	9.73202	6.94437	7.93286	9.062	10.6034	6.52418	11.3629	10.6056	8.55886	8.49943	7.80394	7.14081	6.33055	5.37719	9.10553	7.92743	8.09271	7.99574	7.31374	6.95235	6.72767	7.23654	7.98274	8.52434	7.20966	7.69839	6.67131	5.25525	5.42429
ENSG00000008513	ST3GAL1	6482	protein_coding	17.1438	16.3414	14.114	20.8785	16.518	20.4868	16.9998	15.3809	15.4985	15.629	16.0825	19.7316	13.5812	16.8163	15.512	16.3542	13.9861	13.7559	14.4997	11.8982	11.3663	14.8959	15.2239	15.8754	16.208	12.752	12.8282	12.9992	13.1507	14.0549	45.8725	40.8217	45.7991	41.9986	38.1896	37.5028
ENSG00000008516	MMP25	64386	protein_coding	0.030985	0	0.0519411	0.0417728	0.0279064	0	0.0284096	0.0184712	0.0147876	0.0640768	0.0148291	0.0369431	0.0566277	0.0433176	0.0702722	0.0610146	0.0453235	0.0328124	0.0443454	0.030067	0.0224184	0.0159747	0	0.0137903	0.0801854	0	0	0.0368463	0.0537927	0.0148287	0	0.0313345	0	0	0	0
ENSG00000008517	IL32	9235	protein_coding	269.172	218.963	133.466	241.151	235.504	244.926	229.827	294.896	265.71	258.081	258.058	197.97	243.063	304.061	298.748	315.015	306.326	260.929	216.377	195.932	126.957	230.013	221.482	244.907	282.941	249.4	223.639	193.404	240.314	260.896	90.2808	95.6698	82.5299	75.9213	73.6636	56.3127
ENSG00000008710	PKD1	5310	protein_coding	1.69298	0.994728	1.7016	1.81827	1.01012	4.24165	2.40812	1.85345	1.15183	1.92302	2.71439	1.61651	0.765405	2.8845	5.40921	1.24124	1.58518	1.41697	0.9211	0.709476	0.220843	1.43094	0.776425	1.5354	1.47694	0.992247	0.950074	0.755488	0.792813	1.4336	3.98285	2.29353	2.37967	1.67513	1.22919	0.824692
ENSG00000008735	MAPK8IP2	23542	protein_coding	4.48534	3.14485	2.93142	3.87312	2.67949	6.01053	3.82101	4.23756	3.34914	3.96857	4.42371	2.8973	2.59409	5.60913	5.87172	3.96227	4.16357	3.52332	2.75193	2.06052	0.936602	3.57116	2.92153	4.04307	3.973	2.81594	2.42932	1.98499	2.53651	3.06499	6.64407	4.39813	4.58016	3.84584	3.09915	2.01462
ENSG00000008838	MED24	9862	protein_coding	26.6073	24.5226	26.4036	28.9031	25.7507	37.666	29.5157	29.4136	24.4497	27.1601	29.5287	29.7296	21.6197	33.0585	32.5805	26.8669	26.9786	23.954	22.9436	19.5476	15.2176	25.7597	20.0327	27.3845	27.9142	22.2043	20.6921	20.5505	22.637	23.7761	35.1316	30.0892	31.8765	27.2833	24.5862	21.0246
ENSG00000008853	RHOBTB2	23221	protein_coding	5.73135	4.2821	4.52026	5.92924	3.8535	7.91396	5.96659	5.17242	4.08394	5.31918	5.99072	5.1488	3.58243	7.73432	7.07689	5.76055	5.87043	5.09995	4.21524	3.36975	1.8862	5.60194	4.92841	5.36735	5.18091	4.30651	3.46051	3.41959	3.48946	4.51435	8.08767	7.47643	7.2009	6.5443	5.0199	4.06599
ENSG00000008869	HEATR5B	54497	protein_coding	9.71786	10.5806	10.1062	12.4015	12.1972	10.8858	10.3305	10.4914	10.8915	9.52807	9.19473	12.3386	11.4558	10.2107	8.57677	9.81804	8.16059	9.42846	9.9425	9.47642	12.5832	9.47691	9.88764	9.14768	10.4314	9.41521	9.40834	11.2618	10.8407	9.16391	10.2496	9.50446	10.7076	10.7566	10.2941	12.6954
ENSG00000008952	SEC62	7095	protein_coding	75.4476	81.6733	81.0898	108.394	98.0299	91.0405	85.3429	79.5465	92.5113	79.0164	76.172	104.349	98.172	81.4461	74.2026	82.903	73.6956	78.1486	86.9489	86.4649	124.737	82.8779	99.7517	82.5572	81.9646	80.3633	81.795	107.766	98.3566	78.4731	76.9678	71.071	72.9304	68.0785	70.2699	87.6129
ENSG00000008988	RPS20	6224	protein_coding	381.155	316.482	307.181	362.24	263.924	448.476	404.684	408.709	283.249	440.231	474.367	303.712	293.335	436.016	606.564	314.09	361.011	393.857	280.698	257.744	187.724	336.04	229.049	410.863	371.949	303.235	298.574	259.834	311.191	367.64	581.566	444.426	464.02	382.676	343.559	238.654
ENSG00000009307	CSDE1	7812	protein_coding	245.456	272.377	225.771	320.983	315.729	283.715	273.603	259.8	291.686	242.123	248.48	335.141	285.196	257.767	227.495	271.766	240.66	240.654	281.1	273.303	358.909	270.493	289.481	259.093	259.552	263.601	250.834	307.51	286.091	240.692	229.69	215.918	238.908	226.275	222.059	261.46
ENSG00000009335	UBE3C	9690	protein_coding	26.9978	25.1032	22.844	29.6126	29.7931	33.0915	28.0525	28.1458	28.9037	25.8194	27.7754	29.6273	27.3317	29.9126	28.9601	27.8607	25.8123	25.5737	26.6515	23.3578	23.0766	27.0578	26.901	26.6812	28.1019	23.7396	24.0288	25.2883	25.7115	24.7273	21.3092	17.9248	21.2188	20.0356	18.4127	18.9401
ENSG00000009413	REV3L	5980	protein_coding	13.2992	14.8073	14.1733	19.357	19.9026	16.7921	16.8733	14.4044	15.6099	13.39	13.1351	19.6439	17.4646	14.4181	12.3961	14.8247	12.3236	13.7079	14.9218	14.6364	22.4315	14.9414	17.0885	14.034	13.5803	13.2776	12.8943	16.3438	15.0186	12.5064	15.1579	13.219	15.2129	13.9629	14.4494	17.2708
ENSG00000009694	TENM1	10178	protein_coding	0.0255045	0.0380666	0.0342032	0.0275074	0.00918818	0.0351561	0.0280616	0.0547346	0.0584258	0.0474688	0.0439423	0.048654	0.0559339	0.0380328	0.0509016	0.0160712	0.00994848	0.0270086	0.0243345	0.0296986	0.0221437	0.0368177	0.0210542	0.0227023	0.0475218	0.0537005	0.0752603	0.0363949	0.0590374	0.0390588	0.0343055	0.0773765	0.0542862	0.0390101	0.058007	0.0525476
ENSG00000009709	PAX7	5081	protein_coding	0	0	0	0	0	0	0	0	0	0	0	0	0	0	0	0	0	0	0	0	0	0	0	0	0	0	0	0	0	0	0	0	0	0	0	0
ENSG00000009724	MASP2	10747	protein_coding	3.75495	2.4473	2.35721	4.33315	2.50509	7.39114	4.76048	2.72667	2.33041	3.27545	4.91055	2.56091	1.525	5.3143	8.18659	3.2741	3.36034	2.74912	2.3	1.61942	0.849696	2.83615	1.93468	3.27361	3.74298	2.45825	1.90535	1.69055	1.84211	3.387	8.46236	5.86004	4.73624	4.16991	2.87549	2.17554
ENSG00000009765	IYD	389434	protein_coding	0.0571348	0.0579036	0.11706	0.0855855	0.0228702	0.113759	0.0232826	0.060551	0.0484758	0.0853337	0.1033	0.113535	0.0348062	0.0828338	0.0979037	0.0350024	0.105242	0.0470589	0.10297	0.0924033	0.192912	0.065459	0.0611401	0.0565081	0.072286	0.0519811	0.0602132	0.0528443	0.0514324	0.0364579	0.146382	0.134818	0.0810742	0.228878	0.196889	0.116263
ENSG00000009780	FAM76A	199870	protein_coding	8.34052	7.75173	7.49494	9.14017	8.63934	7.10426	8.07958	8.72291	9.55946	6.90935	7.73439	8.64555	8.55747	7.50071	7.81707	8.00383	6.96018	7.9199	8.23712	9.33975	11.4574	7.47691	9.7305	7.53991	7.21999	7.81641	7.5391	8.52622	7.77153	7.14283	5.81082	6.06699	5.86568	6.02154	6.62237	6.69949
ENSG00000009790	TRAF3IP3	80342	protein_coding	0.0084879	0	0	0	0	0	0	0	0	0	0.00812444	0	0	0	0	0	0	0	0	0	0	0	0	0	0	0	0	0	0	0	0	0	0	0	0.00877488	0
ENSG00000009830	POMT2	29954	protein_coding	4.94986	5.11821	3.42703	5.04257	4.73631	4.85676	5.29183	4.49866	4.69955	5.16572	4.59948	4.62415	3.47194	4.74811	4.78857	5.08453	4.37182	4.28113	4.00778	3.68054	3.36731	3.75508	3.81663	4.10759	4.80403	4.25219	3.79638	3.54892	3.67473	4.21555	4.59778	4.28774	4.50533	3.91405	4.3425	4.02545
ENSG00000009844	VTA1	51534	protein_coding	37.0597	38.1321	33.06	46.7367	44.6503	44.2879	38.6828	38.512	40.6246	38.2446	38.5698	46.4228	44.8549	42.0749	39.4162	40.5914	37.5978	39.9459	41.7933	43.446	50.9385	42.0822	39.0176	43.8306	38.7283	38.8657	38.2064	44.9754	44.0465	39.2541	43.6604	38.6142	42.9999	38.4984	38.725	43.5295
ENSG00000009950	MLXIPL	51085	protein_coding	23.9627	18.6009	22.558	23.6306	18.4565	48.1149	31.5284	23.4064	16.0263	26.9669	26.2581	21.3871	10.2868	31.0555	34.826	19.1543	18.7714	16.3048	14.0778	9.29312	4.50736	19.5527	12.9507	20.7704	22.2453	13.8552	13.7499	11.1123	11.9064	18.5161	70.1965	57.9297	49.8558	44.3147	38.3315	22.6432
ENSG00000009954	BAZ1B	9031	protein_coding	75.7043	77.9548	64.1633	95.1529	89.8079	87.6178	81.4917	75.2404	83.5546	72.7865	72.6232	95.2383	86.1978	85.4329	74.2136	88.3767	73.3429	75.3341	83.2727	78.9222	94.1097	79.2039	89.5434	81.4444	79.0694	76.9578	69.1193	77.715	75.6709	69.4909	65.0625	64.1298	69.5217	64.2737	64.8362	68.7039
ENSG00000010017	RANBP9	10048	protein_coding	38.0542	43.4643	31.9719	45.8861	48.0447	42.6807	45.3936	40.8618	49.165	41.1339	41.0887	48.9701	46.4534	39.6694	40.1793	41.7602	37.9071	39.7401	44.0802	43.6134	63.5641	44.0005	51.9064	45.2666	39.7682	43.1311	39.3381	45.3392	49.8095	42.0448	42.6577	40.8185	46.4395	43.0054	42.649	49.593
ENSG00000010030	ETV7	51513	protein_coding	0	0.0229761	0	0	0	0	0.0254059	0.0330365	0	0.0573021	0.0265225	0	0.0506405	0	0.050274	0	0	0	0.0264379	0	0.0801924	0	0	0	0.028683	0.0324123	0	0	0	0	0	0	0.0294893	0	0	0
ENSG00000010072	SPRTN	83932	protein_coding	4.36611	3.86046	4.29433	6.00635	5.21632	5.88018	5.10613	4.54159	4.6246	4.72184	4.95741	5.8431	4.88536	5.48105	6.19385	5.57965	4.71388	4.83591	5.43043	5.47967	5.97949	4.90397	6.2676	5.23474	4.35816	4.62515	4.73047	5.23175	5.23377	4.44556	5.22212	4.56178	5.08521	4.81876	4.28344	5.04855
ENSG00000010165	EEF1AKNMT	51603	protein_coding	31.2336	29.6717	24.3224	34.8624	33.4038	35.7633	29.6766	31.9774	30.9926	31.7806	32.2629	34.5576	35.5546	37.8479	34.1602	37.9371	33.8404	33.712	32.1927	31.4079	27.7291	31.108	33.4284	31.2256	33.789	29.5455	30.4012	28.9335	29.1939	33.6755	27.4512	24.5359	26.6069	27.3514	23.84	21.3247
ENSG00000010219	DYRK4	8798	protein_coding	2.47122	2.53627	1.50071	2.67786	2.93959	3.59922	3.1294	2.63504	2.78604	2.67095	2.99916	2.49056	2.72686	2.67694	3.24855	2.90873	2.91002	2.67622	2.25998	2.4704	2.30751	2.74045	3.06644	2.93848	3.24346	2.68343	2.65351	2.29551	2.89256	2.38319	2.09653	2.28219	2.09407	2.14971	1.93778	1.75055
ENSG00000010244	ZNF207	7756	protein_coding	17.2492	19.3358	17.0832	20.4543	20.6764	17.7123	19.2056	17.8909	19.49	18.5229	16.9241	19.5209	18.9131	17.238	15.9496	16.8491	15.7068	16.9026	18.1108	17.3751	20.4155	17.1949	19.0166	17.1549	18.4017	17.5626	15.95	17.8147	17.8917	16.3272	16.1613	15.633	16.4341	15.3548	16.4108	17.2283
ENSG00000010256	UQCRC1	7384	protein_coding	80.9946	68.0283	48.6652	72.3254	53.9569	89.5142	73.3966	79.0161	65.1791	74.8745	77.9981	65.0893	55.2324	84.4049	86.5886	76.5722	78.1827	72.661	60.9025	49.5476	25.8767	62.515	57.0034	76.2806	77.3171	60.8803	55.9537	46.6321	57.4574	70.5874	78.7836	78.3785	78.9661	70.5891	61.3831	47.0005
ENSG00000010270	STARD3NL	83930	protein_coding	32.7242	29.907	24.1186	32.981	33.1109	30.0094	29.5881	31.0973	32.1017	33.0232	32.409	31.2603	34.9491	30.1468	30.2631	31.6625	29.7134	31.6581	31.3673	33.164	37.458	27.9083	32.5135	30.2869	32.7938	29.3418	32.4784	30.3148	35.3357	31.5103	27.414	22.9496	23.9906	22.3967	24.8998	27.4649
ENSG00000010278	CD9	928	protein_coding	3.3167	3.53594	2.72699	4.0456	3.86908	3.96225	2.92517	3.78491	3.30147	3.83773	4.1422	2.54216	3.69465	4.32768	4.87144	3.20958	3.7734	3.61265	3.02892	3.24908	2.14831	2.84994	1.73839	3.44433	4.10359	3.62103	3.16251	3.32431	3.50969	3.94556	4.24877	4.02493	3.76511	3.39926	3.52681	3.10941
ENSG00000010282	HHATL	57467	protein_coding	0	0	0	0	0	0	0	0.0543135	0	0.0235518	0.0218021	0	0	0	0	0	0	0	0.0217325	0	0	0	0	0.0405496	0	0.0266437	0	0	0	0	0.0218838	0	0.0242408	0	0.0470951	0
ENSG00000010292	NCAPD2	9918	protein_coding	60.6163	64.999	60.1803	73.4279	64.1535	72.4696	64.695	62.2944	59.9739	58.9556	61.3295	73.5572	51.7859	60.3707	54.8883	54.6485	52.2502	53.7044	58.7862	49.1715	49.9187	56.1395	52.8621	59.2143	60.8736	52.7211	47.9814	49.6068	55.3771	57.2114	82.2192	70.5022	78.9668	75.1334	70.2441	68.9989
ENSG00000010295	IFFO1	25900	protein_coding	4.88017	3.45953	3.09428	4.32936	4.14478	7.37177	5.52943	4.77838	3.41516	4.81077	4.88903	4.32625	3.18863	6.0213	7.51245	4.88958	4.67269	4.39145	3.72745	3.20204	1.90267	4.58883	3.305	4.59156	4.65909	3.26836	3.57087	3.20236	2.59001	4.48956	8.29635	6.61012	7.10436	5.29028	5.22816	4.00858
ENSG00000010310	GIPR	2696	protein_coding	0.142749	0.0968449	0.174032	0.122467	0.233756	0.143104	0.154681	0.108306	0.123867	0.120765	0.186322	0.0928352	0.0948672	0.084664	0.0941806	0.143103	0.177169	0.137425	0.0866728	0.0755559	0.0563356	0.12043	0.160691	0.103962	0.1209	0.106259	0.136764	0.0925918	0.090118	0.0993691	0.0748082	0.0524941	0.110487	0.0992452	0.160991	0.029708
ENSG00000010318	PHF7	51533	protein_coding	3.48069	2.86995	2.81906	3.11078	4.05066	3.20757	2.99417	2.42467	2.31443	2.46675	2.22734	3.21741	2.78751	2.8431	2.48351	3.09588	2.59337	2.83695	2.77995	2.22008	2.9994	2.50022	2.42135	2.87199	2.77313	2.8592	2.51418	3.02295	2.58007	2.15241	4.35865	2.94648	3.35054	3.16184	3.33558	3.51406
ENSG00000010319	SEMA3G	56920	protein_coding	17.009	15.5087	11.1866	14.848	13.0535	19.7087	17.3639	17.6064	15.3021	16.9269	18.1146	14.39	11.0526	20.9181	21.8151	18.1096	17.9975	15.1964	13.6421	10.4595	7.18581	14.8102	13.8797	15.4186	17.2021	15.6882	12.8706	9.79552	12.4151	15.0078	18.1575	16.5814	15.5773	13.6131	13.0432	9.75685
ENSG00000010322	NISCH	11188	protein_coding	7.46953	6.73539	5.68269	10.1191	7.1131	14.0184	8.91859	8.65467	6.68624	8.82682	10.0888	8.57696	6.15563	10.2294	12.8873	7.55305	7.41147	7.17977	6.43426	5.34635	2.99367	6.92358	5.61286	8.10912	7.64191	6.53819	5.59225	5.72312	5.92308	7.36488	14.7993	11.2829	11.0087	9.21543	8.87026	6.61385
ENSG00000010327	STAB1	23166	protein_coding	0.0372768	0.0103032	0.0104147	0.0335035	0.0223821	0.0342556	0.00569641	0.0222219	0.0177904	0.0321201	0.0297339	0.0222224	0.0113544	0.0173712	0.0901779	0.0391489	0	0.0197376	0	0.0241149	0	0.00640618	0.00854787	0	0.0192936	0.0145347	0.0196427	0.0147761	0	0.0297331	0.0656597	0.0314144	0.0198359	0.00678765	0	0.0142227
ENSG00000010361	FUZ	80199	protein_coding	0	0	0	0	0	0	0.0204245	0.026559	0.0212625	0.0460667	0.0639666	0	0	0	0.0202083	0.0350922	0	0.0235898	0.106271	0	0.0322345	0.0689082	0	0	0.0461181	0.0521144	0	0.0529798	0	0.0852865	0.0428043	0	0.0474145	0	0.0230292	0
ENSG00000010379	SLC6A13	6540	protein_coding	0.0155035	0.038566	0.0519778	0.0209012	0.0279262	0.128222	0.0852891	0.0369685	0.0591923	0.0801527	0.0445188	0.0554539	0.0566677	0.0866965	0.0421932	0.0366346	0.060474	0.0492533	0.0443767	0	0	0.031972	0.127982	0.0276001	0.0320968	0.0906751	0.0326776	0	0	0.0445176	0.178743	0.125427	0.164995	0.186317	0.0480829	0.177457
ENSG00000010404	IDS	3423	protein_coding	0.368046	0.457771	0.261024	0.46756	0.293231	0.429275	0.480225	0.278475	0.297254	0.365922	0.433583	0.362869	0.116418	0.441973	0.256833	0.289897	0.372712	0.359771	0.162075	0.171703	0.122903	0.343011	0.360305	0.302408	0.402963	0.281493	0.231234	0.218834	0.253946	0.298081	0.265205	0.236202	0.158184	0.309308	0.212196	0.22684
ENSG00000010438	PRSS3	5646	protein_coding	0	0	0	0	0	0	0	0	0	0	0	0	0	0	0	0	0	0	0	0	0	0	0	0	0	0	0	0	0	0	0	0	0	0	0	0
ENSG00000010539	ZNF200	7752	protein_coding	5.20249	5.45598	4.44143	6.00845	5.53104	6.0224	6.08124	4.94755	5.74456	5.31586	5.366	6.35978	6.22107	5.61739	5.63484	5.8945	4.93642	5.20272	5.56651	5.23563	6.8173	5.41869	6.01112	5.27905	5.81219	5.77769	5.0205	5.60238	6.43763	4.6269	5.31026	4.37395	5.0699	4.17902	4.78885	5.1415
ENSG00000010610	CD4	920	protein_coding	0.317574	0.25136	0.217783	0.330837	0.13001	0.198979	0.158825	0.29258	0.248012	0.253741	0.276342	0.223742	0.158289	0.255622	0.261906	0.227402	0.154844	0.198725	0.192822	0.140075	0.146219	0.178614	0.158885	0.231285	0.074713	0.303938	0.212982	0.137327	0.183779	0.248701	0.388329	0.277362	0.430154	0.3785	0.283542	0.148706
ENSG00000010626	LRRC23	10233	protein_coding	3.49166	3.9497	3.14337	3.6322	4.65888	4.12967	3.93264	4.57415	3.53853	3.96695	3.15647	4.36866	3.86029	4.45956	4.00833	3.92167	3.59413	3.37804	4.09238	3.0954	3.39958	3.35587	4.06263	3.87544	4.59608	3.78179	4.13409	3.28072	4.16595	3.7134	4.63857	4.68626	4.17476	4.09731	4.36731	4.44072
ENSG00000010671	BTK	695	protein_coding	0.0143784	0	0	0.0581533	0	0	0	0	0	0.0148672	0	0	0	0	0	0	0	0	0	0	0	0	0	0	0	0	0	0	0	0	0	0.0145406	0	0	0	0
ENSG00000010704	HFE	3077	protein_coding	4.33518	4.46934	4.7023	3.95365	4.15501	4.18621	3.8792	3.89725	4.00517	3.51174	3.5948	3.93879	3.64369	3.21939	3.37546	3.46946	3.28934	2.9951	3.71604	3.10444	4.94812	3.20318	4.13053	3.33266	3.87563	3.85073	3.4449	2.94979	3.17954	3.25076	5.55719	5.18118	5.23052	4.7363	4.91316	5.12137
ENSG00000010803	SCMH1	22955	protein_coding	40.7527	42.1201	33.7483	48.0611	43.0052	51.0975	42.8583	42.1331	41.1858	38.7885	44.2464	50	35.5498	46.764	41.9082	45.3587	41.6449	39.3182	38.2198	33.574	28.0835	40.8467	40.1339	41.6868	40.2558	37.8073	34.0002	34.8291	36.7919	38.0155	54.0196	55.1991	54.6427	51.9089	45.4796	47.1884
ENSG00000010810	FYN	2534	protein_coding	5.52985	4.79874	3.6752	5.73195	5.78783	6.20321	5.07836	4.61407	5.00713	5.00197	4.83427	5.69363	5.775	6.22106	5.18565	5.95671	5.1848	5.32959	4.77649	4.49607	4.59822	5.14366	5.15356	5.04078	5.16374	4.62034	4.46205	4.79207	5.38315	5.36088	3.08711	2.29792	2.73002	2.77347	2.3216	2.28597
ENSG00000010818	HIVEP2	3097	protein_coding	4.70439	4.66872	4.53296	6.21743	6.04964	5.82938	5.5304	5.39542	5.64534	4.86432	4.94024	5.92552	4.90811	4.71252	4.23971	4.63429	4.71401	4.53072	4.8479	4.39127	4.54724	5.25187	5.07099	4.89092	5.15094	4.67964	4.20312	4.94823	5.0161	5.07602	2.30737	2.49735	2.26679	2.32702	2.27854	2.65705
ENSG00000010932	FMO1	2326	protein_coding	0	0	0	0.0246207	0	0.0251734	0	0	0.034863	0	0	0	0	0	0	0.0143847	0	0	0	0	0	0	0	0	0	0	0.0192464	0	0	0.0174799	0	0.0184684	0	0	0.0377597	0
ENSG00000011007	ELOA	6924	protein_coding	35.9594	36.8795	29.741	47.2124	43.1235	45.9175	37.2107	38.1014	40.9737	36.652	38.1454	45.3327	39.8951	45.2623	38.9311	45.6817	38.6719	38.8167	37.36	35.3794	35.6669	37.9468	41.0302	38.6122	39.3833	37.1817	34.7978	38.3941	38.4981	36.3458	32.0633	28.4306	32.1923	28.7417	30.2624	28.6319
ENSG00000011009	LYPLA2	11313	protein_coding	70.1427	40.8077	45.4506	65.8217	38.8129	114.857	79.3836	67.5239	43.1223	63.777	84.2122	51.0321	36.1078	109.058	138.691	70.811	74.4318	60.1129	37.3289	29.0261	11.7278	64.0697	50.6935	62.5229	62.1635	42.1476	40.2712	30.8486	38.3122	60.9066	112.61	87.2273	74.8572	61.0217	46.0996	24.9617
ENSG00000011021	CLCN6	1185	protein_coding	10.7529	10.7983	10.9286	12.8799	11.8012	15.2215	13.453	13.0315	11.9308	11.2433	12.3571	14.4328	7.82544	11.8522	11.7773	9.71227	8.97897	8.80453	9.28436	8.19282	6.55708	9.70166	7.81799	10.6605	12.7889	10.7893	10.4332	9.20741	9.79979	10.9239	22.9124	19.9008	19.8467	18.4396	19.0045	16.5551
ENSG00000011028	MRC2	9902	protein_coding	0	0	0.0167305	0	0	0	0	0	0	0	0	0	0	0	0.00905404	0.00786126	0.00973264	0	0	0	0	0	0	0	0.0103313	0	0	0	0	0.0191057	0	0.010093	0	0	0	0.0114239
ENSG00000011052	NME1-NME2	654364	protein_coding	0.15902	0	0.177713	0.285846	0	0.730657	0.0972017	0	0.151785	0.219235	0.152211	0	0	0.0494028	0.577037	0.083503	0.206762	0.112265	0.0505749	0	0	0	0	0.141548	0.0548698	0.062004	0	0	0	0	0.254635	0	0	0.0579111	0	0
ENSG00000011083	SLC6A7	6534	protein_coding	0	0	0	0	0	0	0	0	0	0	0	0	0	0	0	0	0	0	0	0	0	0	0	0	0	0	0	0	0	0	0	0	0	0	0	0
ENSG00000011105	TSPAN9	10867	protein_coding	19.1104	15.2774	14.9956	18.122	13.1447	26.3816	18.4391	18.5594	14.2399	19.3266	22.3043	15.4475	13.4062	23.7333	25.901	17.8515	18.3943	19.0167	13.698	11.7958	6.3413	16.7582	12.3994	17.6806	17.159	14.4756	13.6141	11.7479	13.4297	17.9177	26.9643	23.8346	23.248	21.0867	17.0087	12.9762
ENSG00000011114	BTBD7	55727	protein_coding	11.0748	11.9602	12.1821	14.7897	14.4911	12.8415	12.7195	11.7716	12.9366	10.9832	11.5784	14.4985	13.016	11.8366	10.5839	11.0869	10.2734	10.7752	11.9789	12.2054	15.2698	11.3297	12.1706	10.7621	11.2117	11.3387	10.3196	11.7824	12.4349	10.9614	10.4897	9.49743	11.2736	10.9644	10.4831	11.8593
ENSG00000011132	APBA3	9546	protein_coding	3.09158	1.88121	2.91639	2.34546	2.03272	5.02307	2.46816	2.57878	1.94109	2.71049	3.25174	2.01822	1.84756	3.31962	5.37461	1.93514	2.15507	2.01662	1.59264	1.25474	0.918544	2.10904	1.7467	2.73097	2.39714	1.60879	1.5981	1.2441	1.71425	2.19402	3.29781	2.84114	2.38946	2.24747	1.67704	1.07641
ENSG00000011143	MKS1	54903	protein_coding	12.4852	10.6373	9.88907	13.3815	10.8511	16.3064	13.7941	11.7038	10.3977	12.5869	13.9971	11.9832	10.5532	13.8472	14.4834	11.174	10.6685	11.1391	10.5425	8.76841	6.72981	11.1519	9.72685	12.7109	11.6478	10.1866	8.98024	8.42562	10.4042	11.6515	17.0184	13.9991	15.214	13.0265	11.9392	9.164
ENSG00000011198	ABHD5	51099	protein_coding	2.33842	2.55398	2.31102	2.81144	2.60903	2.44156	2.50407	2.60076	2.57349	2.35477	2.53896	2.40316	2.82253	2.9276	2.64379	2.81095	2.62071	2.50405	3.06366	2.59935	4.06561	2.06032	3.01323	2.76497	2.91739	2.55163	2.43683	2.47986	2.60548	2.06285	2.04549	2.13538	2.52581	2.10675	1.8943	2.86638
ENSG00000011201	ANOS1	3730	protein_coding	0.018577	0.00770195	0	0.0751345	0.0501938	0.0640176	0.0340659	0.0332231	0.0354636	0.0288129	0.0266723	0.0775222	0.0509265	0	0.00842632	0.0365812	0.0271736	0.0295089	0.044312	0.0630931	0.0268818	0.0478881	0.0766773	0.0496078	0.028845	0.0108651	0.0391559	0.121501	0.0430018	0.00889053	0.0178482	0.0187865	0.108738	0.0202959	0.0288077	0.0318956
ENSG00000011243	AKAP8L	26993	protein_coding	22.9632	20.5659	15.5886	23.5896	21.8831	28.9573	23.2514	25.6951	20.027	23.4225	24.7444	22.7462	18.0366	26.2545	25.2142	24.4429	23.0498	21.0395	19.0305	16.3005	11.6947	21.9819	15.8771	22.9304	23.6095	19.4375	18.0173	17.1728	19.712	22.2025	31.1461	28.8018	28.5461	25.1162	24.1814	20.2061
ENSG00000011258	MBTD1	54799	protein_coding	20.0439	24.4937	24.1448	23.9856	25.8786	23.224	22.349	21.3757	23.6155	22.5715	20.2636	25.6449	21.872	17.6058	16.1565	16.2927	15.9566	19.209	22.4355	19.3078	30.1571	19.9502	22.1349	20.1971	20.6347	19.9329	18.9333	20.4926	22.3614	18.9484	26.313	23.159	26.3308	25.86	26.8083	30.6986
ENSG00000011260	UTP18	51096	protein_coding	48.5267	50.3277	34.0237	53.2496	54.6206	53.5392	54.0435	50.2837	55.7034	50.0507	51.0611	57.1906	64.2688	55.6384	55.613	53.7113	49.2678	53.2699	57.4461	60.3135	71.5233	51.0158	59.7004	56.4741	55.3212	52.2089	54.4755	55.4779	60.0233	49.1729	40.9646	33.0032	40.4816	37.8615	39.2735	41.6726
ENSG00000011275	RNF216	54476	protein_coding	18.6421	15.7458	18.3397	21.0472	17.783	24.069	17.7215	18.4891	18.1088	17.3456	19.7304	19.5144	16.186	21.6556	21.8268	18.5205	16.3418	16.9278	16.5525	15.1576	14.0973	17.4496	16.3903	16.7948	17.266	15.3772	14.4581	15.1266	15.9183	16.846	18.0275	16.1215	16.9844	14.4855	13.716	13.5364
ENSG00000011295	TTC19	54902	protein_coding	11.1048	11.2352	8.32406	10.4592	12.1544	10.6641	11.0983	10.2732	11.533	10.7857	9.37082	11.9317	12.6694	11.3321	9.37415	11.691	10.6065	10.5285	11.1137	12.1254	14.9213	10.4533	10.7338	11.1517	10.899	12.2017	10.8786	11.3189	10.0356	10.2962	9.45815	9.41697	8.93886	9.71056	9.68295	11.1064
ENSG00000011304	PTBP1	5725	protein_coding	126.564	103.654	112.306	125.894	90.1376	159.362	118.919	129.214	100.837	120.837	133.961	117.993	95.0516	144.449	162.154	126.85	125.966	117.4	99.0829	82.8251	47.3522	106.872	73.582	121.403	124.454	94.6772	92.9846	86.2483	93.2907	106.56	108.487	93.4301	99.2901	86.8405	78.7055	63.9836
ENSG00000011332	DPF1	8193	protein_coding	0.507063	0.420453	0.66622	0.295612	0.419655	1.28456	0.791616	0.571876	0.562478	0.580983	0.839526	0.784303	0.375689	1.09845	1.00702	0.755615	0.788484	0.624043	0.483802	0.558532	0.396618	0.748941	0.433669	0.500146	0.709307	0.432826	0.389956	0.342233	0.348951	0.668979	0.908507	0.81768	0.918849	0.703704	0.580879	0.470593
ENSG00000011347	SYT7	9066	protein_coding	1.06267	0.902827	0.817687	1.19779	0.753119	1.47682	1.02226	0.882738	0.864669	1.11681	1.24228	0.924297	0.461652	0.949832	1.12997	0.823309	0.866403	1.00543	0.756287	0.481784	0.441154	0.862228	0.862864	0.953668	0.98281	1.19211	0.74356	0.455758	0.887162	0.967118	1.11304	0.916102	1.14022	0.856474	0.774425	0.658032
ENSG00000011376	LARS2	23395	protein_coding	16.1126	15.1937	13.4117	19.3779	17.4389	20.3464	15.5803	15.62	15.5921	15.9587	17.478	18.1995	14.7575	18.7084	16.7285	16.6963	15.4075	15.3055	14.7006	12.61	12.9276	15.3731	16.1796	16.013	17.0851	13.855	13.3265	14.0094	14.6354	14.8539	18.8781	17.7313	18.581	17.1285	15.013	15.8515
ENSG00000011405	PIK3C2A	5286	protein_coding	35.7208	39.2733	39.3808	51.5876	48.8304	45.6033	44.1671	40.4414	45.6722	38.2211	37.7486	51.1024	42.9732	39.1207	36.7491	36.7097	31.6697	34.6638	41.1877	37.8943	56.3642	39.7067	43.1579	38.7432	38.4413	38.0722	36.0713	46.294	40.6151	35.538	34.8207	31.2956	32.3644	32.0063	30.1458	37.042
ENSG00000011422	PLAUR	5329	protein_coding	1.23976	1.285	0.593786	1.03468	1.64829	1.4241	1.54269	1.31976	1.18335	1.25139	1.39858	1.42537	1.10591	1.51312	1.31213	1.2439	1.10823	1.09406	1.18289	1.1171	0.683425	1.24791	0.995005	1.44512	1.3139	0.915007	0.855486	1.05306	1.21282	1.15839	1.46055	0.895532	1.03668	0.935231	0.884969	0.895361
ENSG00000011426	ANLN	54443	protein_coding	67.1633	68.8705	67.1702	81.9847	79.7842	78.2459	68.5908	70.3072	76.9227	67.6546	66.5762	81.8175	75.6365	69.3034	65.4964	68.2985	60.5324	64.0966	70.9477	68.0685	86.2203	68.462	73.4361	73.3264	74.1454	64.8345	63.638	74.7289	77.1376	66.9524	65.0658	57.3273	66.1669	60.5189	59.1035	68.088
ENSG00000011451	WIZ	58525	protein_coding	2.7985	2.02704	2.39505	3.28687	1.98331	5.22167	3.82181	3.17247	2.22077	3.02918	4.05251	2.75838	1.89248	4.6423	6.23091	3.22641	3.15083	2.47772	2.01979	1.86975	1.0527	2.78424	2.23625	2.92273	2.67978	2.00858	2.24477	1.89385	1.94186	2.54059	4.82331	3.54587	3.4526	2.91423	2.35786	1.79291
ENSG00000011454	RABGAP1	23637	protein_coding	15.0448	16.6428	13.0925	19.3214	19.2222	17.3864	15.9213	14.9154	15.6971	14.5435	14.8036	19.6998	16.8648	15.4874	13.1027	15.8229	13.0793	13.9849	15.2892	14.549	20.0298	15.1587	15.9707	15.082	14.4263	14.513	13.7546	15.6327	14.1112	14.2028	17.9382	17.7256	18.8461	18.2298	18.316	21.2627
ENSG00000011465	DCN	1634	protein_coding	0	0	0	0	0	0	0	0	0	0	0	0	0	0	0	0	0	0	0	0	0	0	0	0	0	0	0	0	0	0	0	0	0	0	0	0
ENSG00000011478	QPCTL	54814	protein_coding	22.3531	16.5386	22.124	17.2318	9.15586	24.2154	20.3589	18.1098	15.4914	18.5027	19.9734	13.9636	8.47465	19.5036	24.5658	20.1588	20.4067	16.7148	13.3582	10.0955	5.80679	17.3479	11.8601	17.9127	20.8003	17.3852	13.4077	8.44812	9.70175	16.1603	21.7618	25.7616	20.7523	19.8424	16.9322	11.8743
ENSG00000011485	PPP5C	5536	protein_coding	15.2181	11.5877	10.9042	17.0262	13.0375	26.605	19.3814	15.7654	12.3203	15.0446	18.9542	16.1751	12.0237	22.9357	25.8769	15.8752	15.5822	14.563	12.2446	9.98588	6.39154	14.4575	11.0306	15.5119	15.0134	12.0158	11.4418	10.5602	11.6849	13.6868	19.7652	15.7276	15.6626	13.2401	10.6099	8.23155
ENSG00000011523	CEP68	23177	protein_coding	5.27134	5.21858	4.50138	6.60268	5.45527	8.15997	5.6026	5.57541	4.55093	5.41111	6.14822	5.84839	3.95948	6.77575	7.29417	4.87912	5.05862	5.19446	4.45451	4.16023	3.73115	5.19944	4.89102	5.09281	4.91176	4.39926	4.21275	4.29088	4.29102	5.04549	7.34395	5.85539	6.19457	5.45071	4.48742	4.27861
ENSG00000011566	MAP4K3	8491	protein_coding	42.1669	44.5657	34.0136	54.0362	54.2365	47.5383	45.8029	46.2724	52.7106	43.1062	41.9936	53.4352	52.3483	41.7499	41.7214	40.1435	37.8044	42.9283	45.8082	44.7542	65.5442	42.2137	52.9937	40.7826	43.5816	41.5356	41.3022	51.0217	53.2037	42.9074	29.513	25.045	30.3104	27.5912	27.804	32.9477
ENSG00000011590	ZBTB32	27033	protein_coding	0	0	0	0	0	0	0	0.0572681	0	0.024833	0	0	0	0	0	0	0	0	0	0	0	0.024764	0	0.0213778	0.0248607	0	0	0.0285596	0	0	0.0230743	0.0485748	0	0.0262387	0.049657	0
ENSG00000011600	TYROBP	7305	protein_coding	0	0	0	0	0	0	0	0	0	0	0.0694206	0	0	0	0	0	0	0	0	0	0	0	0	0	0	0	0	0	0	0	0	0	0	0	0	0
ENSG00000011638	TMEM159	57146	protein_coding	9.30915	8.78523	8.92341	9.25667	7.59675	6.8768	7.63941	8.03296	9.1556	9.06723	8.12286	7.20528	7.04968	6.66296	7.20861	7.79837	8.04982	6.53579	7.48353	6.06381	4.76314	7.95488	6.93469	7.32493	7.98594	7.00885	6.99217	7.3393	7.53013	5.83353	8.35096	7.22964	7.58096	6.43381	6.99194	6.59345
ENSG00000011677	GABRA3	2556	protein_coding	0.0951053	0.0657171	0.132857	0.149587	0	0	0.072667	0.0566954	0.0453891	0.0491693	0.0303443	0.0944943	0	0.0295464	0.0143796	0.0749112	0.0154573	0.0335714	0	0.061525	0.0917478	0.0163443	0.0218084	0.0564373	0.0492242	0.0370828	0.0334099	0.0753973	0.0366914	0.0910305	0.0609161	0.0641187	0.0337386	0.0865876	0.0655473	0.0362867
ENSG00000012048	BRCA1	672	protein_coding	15.1623	16.3003	17.7505	19.4216	20.3342	18.0355	17.1167	14.1333	15.9298	15.4585	14.2627	19.7888	18.8482	15.3832	14.5501	16.7979	12.9385	13.4815	18.0413	16.9355	25.2956	16.0497	17.8267	17.5422	16.2148	14.3872	15.2716	17.6018	16.0189	14.2827	16.5913	15.0045	16.8211	15.793	16.4131	18.6902
ENSG00000012061	ERCC1	2067	protein_coding	10.23	6.29104	5.43938	8.97177	5.07969	13.4182	10.1911	9.03161	7.1404	8.88193	10.6164	6.73867	4.89508	11.8989	14.2043	9.22886	9.8034	7.74701	5.30253	4.72873	2.35623	7.70144	5.76309	8.17126	9.13612	6.99768	6.52841	4.53212	5.98152	7.63459	11.6538	9.51012	8.55159	6.0588	5.12327	3.498
ENSG00000012124	CD22	933	protein_coding	0.234742	0.194646	0.214639	0.14385	0.115319	0.279451	0.136965	0.101773	0.1324	0.0992957	0.132772	0.228993	0.156004	0.109391	0.174234	0.142876	0.124862	0.158191	0.111987	0.0621238	0.185281	0.0440088	0.234887	0.161462	0.187768	0.162256	0.0674701	0.0634426	0.074097	0.17362	0.123018	0.0755332	0.0908451	0.0699442	0.0330926	0.109919
ENSG00000012171	SEMA3B	7869	protein_coding	23.0143	14.2415	10.6677	23.2933	16.1877	42.6177	28.191	25.1276	15.2834	21.0845	28.1528	20.3282	14.9233	37.3614	47.4877	25.6014	23.7996	21.3885	15.31	13.1029	4.91784	21.2376	17.3698	22.3231	23.1976	17.0889	16.5742	12.9516	15.9582	22.574	25.8368	19.5948	17.951	14.5654	12.7215	7.93676
ENSG00000012174	MBTPS2	51360	protein_coding	10.9795	12.0615	11.1072	13.4736	14.0811	12.7928	12.5684	10.3987	11.7013	11.0942	10.8754	13.7483	12.9158	10.7882	10.981	10.5133	9.68134	10.8482	11.9773	11.9244	16.6114	10.4492	11.757	10.971	10.2159	11.1571	10.2535	12.0507	12.1798	10.7765	12.6754	12.018	13.1876	12.7345	12.7496	15.0253
ENSG00000012211	PRICKLE3	4007	protein_coding	2.01518	1.86492	1.59857	1.60096	1.71773	3.07539	2.68904	2.55279	1.82045	2.06508	2.46278	1.95218	1.84145	3.16941	2.88909	2.40927	2.3687	1.63863	1.56222	1.20471	0.885231	1.61408	1.88139	1.69767	1.73214	1.72583	1.66867	1.43355	1.79091	1.92884	2.29914	2.0743	1.81912	1.27773	1.09746	0.967959
ENSG00000012223	LTF	4057	protein_coding	0	0	0	0	0.0297044	0.0227311	0	0.0196612	0.0314807	0	0	0	0	0.0153695	0	0.0129891	0	0.0174632	0	0	0	0	0	0	0	0	0	0.0196101	0	0	0	0.0166766	0	0	0	0
ENSG00000012232	EXTL3	2137	protein_coding	10.9366	9.22745	8.42712	11.4678	8.9463	13.0041	10.8459	10.8571	9.46203	10.4482	11.6942	11.5187	9.21512	12.2373	12.6248	10.8226	10.1144	10.5885	9.11191	7.96067	5.64009	9.46773	9.42094	10.3723	9.94834	8.73512	7.90181	7.98676	8.462	9.65242	11.617	9.8668	10.7592	9.50817	9.02324	7.89539
ENSG00000012504	NR1H4	9971	protein_coding	29.6088	30.2945	28.8443	35.6397	35.4035	27.0424	28.0123	26.7194	30.6672	28.7219	27.8376	37.2047	35.1251	27.7478	25.9393	28.4775	23.0918	24.4043	31.9699	32.5847	44.5769	30.9417	33.9518	32.8759	30.124	28.696	29.7137	31.7168	31.331	26.6047	37.6625	38.0289	42.0856	37.3799	39.701	47.3187
ENSG00000012660	ELOVL5	60481	protein_coding	131.373	140.419	116.691	151.481	161.406	145.679	154.383	146.1	160.322	131.379	129.991	171.897	161.65	149.453	142.701	142.912	129.642	128.652	151.386	149.712	204.656	141.243	173.414	142.722	152.688	157.526	152.851	170.4	171.917	139.004	116.539	111.674	115.394	107.095	110.542	129.974
ENSG00000012779	ALOX5	240	protein_coding	0.0176357	0	0	0	0	0	0	0	0.0168333	0	0	0	0	0	0	0	0.0171978	0	0	0.0342264	0	0	0	0	0.0182556	0	0	0	0	0.0168801	0	0.0178346	0	0	0	0.0201863
ENSG00000012817	KDM5D	8284	protein_coding	12.2692	11.7471	10.8954	15.0508	13.3855	15.657	12.7982	12.3905	11.6248	12.5498	12.2895	13.8743	9.93474	12.5429	12.1204	11.022	10.9342	11.2482	10.7911	9.13334	8.6608	10.6298	10.6066	11.5956	11.5636	9.92024	9.61898	10.242	10.2178	10.852	14.8	12.8927	14.404	13.45	11.4264	10.7416
ENSG00000012822	CALCOCO1	57658	protein_coding	3.67423	3.9171	2.85034	4.19598	3.7819	4.74875	3.65352	3.6667	3.4506	3.69212	3.55935	3.51693	2.68868	2.79052	2.57533	2.23605	2.58091	2.59916	2.91316	2.23822	2.31071	2.73662	2.46147	2.93492	2.79322	2.89697	2.62561	2.76046	2.99473	3.33282	6.70502	7.13976	7.04953	6.60685	6.17535	6.36342
ENSG00000012963	UBR7	55148	protein_coding	16.6656	18.7154	12.2558	21.0779	17.6267	19.4579	19.2165	16.5619	18.8776	17.3678	16.9389	19.7584	18.0211	19.0968	19.2682	21.6173	16.9647	17.1918	18.3872	19.6645	22.1898	18.8853	21.975	19.1897	18.0082	19.0558	17.3462	16.229	18.1821	15.8439	19.2177	16.645	17.457	17.6341	17.0352	20.256
ENSG00000012983	MAP4K5	11183	protein_coding	17.5762	19.4559	16.6419	22.2058	25.3309	19.8603	20.6982	18.7941	23.0141	18.3344	17.9887	22.3145	23.0344	19.5271	17.7068	18.9235	16.3989	19.8469	22.1978	21.9057	32.479	19.5564	23.3864	20.2479	20.2225	18.3885	20.2518	23.0978	23.2101	18.2526	14.415	13.5316	14.1944	13.7322	14.8416	17.2032
ENSG00000013016	EHD3	30845	protein_coding	0.477169	0.237399	0.159979	0.349221	0.31925	0.413438	0.337506	0.227565	0.247249	0.296035	0.326241	0.390119	0.149497	0.381195	0.259726	0.279203	0.319077	0.245436	0.286175	0.25136	0.0591845	0.210866	0.37515	0.194168	0.155239	0.382741	0.229888	0.162124	0.20513	0.300133	0.340562	0.372254	0.261168	0.268107	0.295982	0.218472
ENSG00000013275	PSMC4	5704	protein_coding	67.6385	55.9998	48.6922	73.764	58.7807	88.3988	74.9781	72.6772	56.7064	69.2979	80.9155	66.0045	56.7158	89.6552	104.513	71.6247	72.2229	72.0919	54.4689	51.1158	30.7589	64.1313	56.8228	78.1175	72.1256	56.4277	53.8564	49.0515	59.385	66.3948	84.2425	67.5666	71.4351	60.0025	54.1642	41.3383
ENSG00000013288	MAN2B2	23324	protein_coding	5.02763	4.07677	4.81598	5.7898	4.09463	9.06337	6.44278	5.597	4.184	5.34402	6.11642	5.09391	4.10027	7.66016	8.79275	5.44148	5.36491	4.68116	3.85737	3.61409	2.07863	4.74892	3.45353	5.18705	4.75213	3.6031	3.70662	3.40758	3.70218	5.01774	9.00628	6.79159	7.21825	5.54135	4.58523	4.09358
ENSG00000013293	SLC7A14	57709	protein_coding	0	0	0	0	0	0	0	0	0	0	0.0059989	0	0	0	0	0	0	0	0.00597975	0	0	0.00646233	0	0	0	0	0	0.00745281	0	0.00599874	0.00602139	0.0253518	0.0133399	0	0.00647916	0
ENSG00000013297	CLDN11	5010	protein_coding	2.89248	3.02959	3.39413	2.13448	3.12611	2.41323	2.72186	1.96026	2.33948	2.80193	2.41891	2.45038	2.30926	2.25598	2.12682	2.98579	2.62767	2.57943	3.25365	2.54088	3.56874	2.38601	2.55533	3.00831	3.13599	2.51088	2.39053	2.38965	1.90293	2.30227	4.03687	3.57171	4.43927	4.44079	3.87163	3.83357
ENSG00000013306	SLC25A39	51629	protein_coding	53.7854	34.1565	29.1471	47.0079	27.5896	83.3198	56.7215	50.2468	31.9105	49.0166	63.4823	37.1243	29.7312	73.1672	106.319	45.3479	53.0866	46.6446	28.4803	23.3532	8.71975	39.416	31.7768	46.564	45.8655	34.8291	29.9047	24.1152	27.0336	43.7311	75.8012	58.8067	51.8604	43.9848	32.8454	18.4073
ENSG00000013364	MVP	9961	protein_coding	3.92052	2.34488	2.65756	3.74028	2.37329	6.85116	3.78126	3.85694	2.23915	3.47786	4.4191	2.87361	1.87936	5.08162	5.56813	2.79275	3.5098	2.60901	2.23827	1.73587	0.68202	3.0043	2.21067	2.95581	2.93841	2.28047	1.81752	1.52857	2.00844	3.02459	6.56602	4.74469	4.24081	3.85026	2.74635	2.18246
ENSG00000013374	NUB1	51667	protein_coding	20.144	21.7435	16.0791	25.8627	24.4821	25.9238	21.7914	20.2051	23.1032	21.4197	20.0611	25.0322	20.5737	22.1849	21.5938	21.5547	18.7666	21.0102	20.751	19.7477	24.6811	22.6513	18.5325	21.3719	20.4117	19.0981	18.8976	21.0633	21.7809	18.6642	22.2387	20.4204	21.4383	19.4312	18.5378	20.4135
ENSG00000013375	PGM3	5238	protein_coding	53.3252	60.3951	48.3376	64.7042	66.9462	55.6682	59.2812	57.4948	64.1065	56.6479	55.2097	67.9736	63.3899	49.5275	50.3784	51.0999	50.1568	55.8179	59.3475	59.5727	77.7876	55.1754	54.1601	55.7818	54.3983	57.2934	55.2527	64.835	62.7566	54.8966	48.5371	45.0041	49.5801	48.8985	51.8088	58.4094
ENSG00000013392	RWDD2A	112611	protein_coding	10.0007	10.2462	8.33835	10.306	10.0917	10.6817	10.6257	9.34319	10.6952	9.7632	10.5915	9.98847	8.51655	9.77623	8.99324	8.64705	9.13966	10.6829	10.0748	9.72132	11.4155	10.6359	10.0614	10.5487	9.82829	9.8608	10.3004	10.3566	10.6455	10.2404	10.3797	10.1311	11.2748	10.9451	11.3673	11.9465
ENSG00000013441	CLK1	1195	protein_coding	33.2341	35.5652	33.06	40.7568	46.3191	36.0243	37.5414	33.738	40.1383	38.6003	31.8719	38.487	39.3914	31.532	29.5952	30.8977	29.6048	32.8362	35.9949	33.2989	45.6978	34.9245	33.6636	34.0223	34.2575	33.175	34.7432	38.1137	37.3899	34.66	41.9299	38.0095	38.1182	37.2683	42.5	47.5362
ENSG00000013503	POLR3B	55703	protein_coding	13.148	14.0596	14.1539	18.0046	17.4207	18.1615	15.1164	15.133	17.0139	13.6948	15.3714	19.1963	17.7759	17.7574	14.8562	15.9744	15.1894	14.4932	15.1907	15.9714	20.7626	16.4593	19.2475	15.6331	15.5952	15.88	13.8273	16.6687	16.7183	14.1561	12.4466	11.4964	12.7593	11.6966	11.5672	12.6965
ENSG00000013523	ANGEL1	23357	protein_coding	14.4668	14.0605	13.7902	15.5213	14.3642	17.3706	15.6954	14.1833	12.7116	14.698	15.7869	15.4457	12.5103	15.7383	15.5933	13.6264	13.3211	14.5407	13.4473	11.7979	8.15483	13.2331	11.5541	14.1247	14.2344	12.1582	11.9208	11.449	12.6366	14.2426	19.1006	17.2603	17.5958	15.7613	14.9768	13.9166
ENSG00000013561	RNF14	9604	protein_coding	13.0956	15.6047	12.3801	15.8415	17.5076	12.9977	13.2888	13.5065	15.6845	14.6044	14.1632	15.8024	17.8595	15.6222	15.0265	14.5323	14.2236	15.2505	15.0743	15.7277	19.8659	14.9174	14.7515	14.4154	14.9483	14.8248	15.0798	15.6198	16.2557	13.9987	10.1998	9.98914	10.0071	9.37968	9.74815	10.4912
ENSG00000013563	DNASE1L1	1774	protein_coding	3.83671	2.73254	2.18834	3.5628	3.58455	4.1475	3.18208	2.99897	2.99353	3.40746	3.58099	3.30273	3.22954	3.78358	4.26045	2.82141	3.38437	3.01773	2.52148	2.10096	1.77384	3.15177	2.34366	3.08923	2.96632	2.66297	2.36566	2.2907	2.70857	2.9409	3.80855	3.1716	3.42244	3.32205	2.73206	2.36891
ENSG00000013573	DDX11	1663	protein_coding	8.51453	7.39917	5.8516	9.33792	7.68979	12.1376	9.06831	7.99566	6.73133	8.51947	9.22606	8.42701	5.96289	10.4563	10.6413	8.42814	8.0501	7.55136	7.08874	5.26404	3.82255	7.523	6.64156	7.70499	7.97557	6.57548	5.71705	5.13271	6.20579	7.72078	10.5372	9.99397	10.0824	8.55506	7.55073	5.99335
ENSG00000013583	HEBP1	50865	protein_coding	12.0509	11.6314	7.26991	11.3054	9.88575	9.60177	11.1373	11.4852	11.2645	12.0439	10.7635	10.799	11.0822	11.1601	12.1335	13.1197	10.2547	11.1563	10.5643	11.1166	9.46885	10.1703	10.0854	12.0079	12.0574	10.0336	10.0105	9.10491	8.99491	9.42237	10.9697	9.56707	10.1294	10.1889	9.95877	8.25871
ENSG00000013588	GPRC5A	9052	protein_coding	0.64382	0.540968	0.690723	0.821681	0.804061	0.627137	0.566695	0.7369	0.893112	0.772221	0.599818	0.736915	0.470653	0.592047	0.529546	0.737006	0.577607	0.636336	0.638856	0.624744	0.360233	0.681561	0.625963	0.565441	0.48873	0.311282	0.488526	0.489989	0.596122	0.599802	0.181445	0.295157	0.274074	0.300113	0.204114	0.25547
ENSG00000013619	MAMLD1	10046	protein_coding	0.0662449	0.0366198	0.0555242	0.0446544	0.0397753	0.0760948	0.0607388	0.0921451	0.0632309	0.0570809	0.0317042	0.0526554	0.181602	0.0720312	0.0300479	0.0782683	0.0538334	0.11692	0.0526716	0.0428548	0.0159766	0.0569223	0	0.0589665	0.0457156	0.0387447	0.0814499	0.0656468	0.0511142	0.0951099	0.0212153	0	0.0235003	0	0.0456565	0.0252752
ENSG00000013725	CD6	923	protein_coding	0	0	0	0	0	0	0	0	0	0	0.0105681	0	0	0	0	0	0	0	0	0.0107137	0	0	0	0	0	0	0	0	0	0	0	0	0	0	0	0
ENSG00000013810	TACC3	10460	protein_coding	14.3921	10.6745	8.85024	15.2754	12.4628	22.3308	16.6588	14.0742	11.6971	13.7846	15.6142	13.6913	10.6915	19.3678	22.5112	14.9061	13.8781	12.5689	11.0024	9.81734	8.15136	12.8929	10.249	14.8065	14.557	11.2328	10.7384	9.24056	11.3467	12.4526	20.5907	15.1965	15.3852	13.766	12.021	9.39116
ENSG00000014123	UFL1	23376	protein_coding	32.0718	33.8159	30.149	45.5044	41.6114	42.7503	37.8837	33.8493	37.9717	35.3649	33.1677	43.9583	39.6497	35.4562	34.0513	30.9124	29.424	32.8122	38.1918	36.4514	54.1267	35.1322	40.2177	35.6689	31.984	34.9728	34.8537	40.1722	41.5814	33.8326	37.3438	31.6714	34.8727	31.5717	32.8115	39.3809
ENSG00000014138	POLA2	23649	protein_coding	0.933318	0.793492	1.20807	0.812297	0.766104	0.944526	1.15904	0.760623	0.699151	0.940616	0.995128	0.732467	0.561374	0.781776	1.07175	0.651392	0.691248	0.788186	0.676331	0.722239	0.461581	0.706548	0.715196	0.862321	0.917207	0.649516	0.572732	0.477665	0.478576	0.66717	0.919404	0.728791	0.716672	0.684085	0.659534	0.500343
ENSG00000014164	ZC3H3	23144	protein_coding	5.44494	2.7705	4.0896	6.07749	3.47097	13.2807	6.37013	5.2061	3.32418	5.11822	6.31167	5.48021	1.93852	9.35862	12.0922	4.72045	5.51661	4.2871	3.67709	3.01921	0.74186	4.73944	2.62685	5.17715	4.68474	3.43273	3.12999	2.92213	3.00774	4.7717	12.0932	8.31316	6.22749	6.21913	4.2766	2.59009
ENSG00000014216	CAPN1	823	protein_coding	19.9815	12.717	12.4874	19.7075	11.808	32.206	20.6349	19.9259	13.0244	18.2323	23.3034	17.5857	10.4748	26.2274	33.129	17.2781	18.6906	15.2388	11.8235	8.49565	3.37331	15.5068	11.1051	17.4116	16.7557	11.9429	11.9052	9.47325	11.0662	16.2985	26.7335	20.8804	19.7916	16.6504	12.4758	8.36609
ENSG00000014257	ACP3	55	protein_coding	0	0.0127442	0	0	0	0	0	0	0	0	0	0	0	0	0	0	0	0	0	0	0	0	0	0	0	0	0	0	0	0	0	0.0155428	0	0	0	0
ENSG00000014641	MDH1	4190	protein_coding	67.574	74.1881	54.0527	69.2053	72.1867	52.7148	60.6279	65.8078	77.4221	73.3608	67.4186	72.2847	80.3237	58.139	58.0607	65.6755	61.8981	71.5871	75.5426	77.7371	93.0709	63.4789	67.9965	71.9659	69.5536	72.1204	67.4777	71.625	70.5047	65.9279	64.9736	62.5104	69.3061	69.3473	74.7922	76.683
ENSG00000014824	SLC30A9	10463	protein_coding	23.4104	24.5639	20.7859	28.6045	29.0507	26.5764	24.8493	22.7366	27.0289	23.715	22.6878	29.8621	26.6693	23.3006	23.6413	23.4777	21.7598	22.6816	25.7715	25.8911	37.684	24.8834	28.953	24.3601	24.2427	24.3165	24.354	27.8605	25.974	21.7427	27.7331	23.813	25.1381	23.6098	24.797	29.0867
ENSG00000014914	MTMR11	10903	protein_coding	2.61859	2.55308	1.61596	2.96776	2.07333	2.04276	2.71754	2.36727	2.33465	2.15716	2.10708	2.24724	1.70917	2.82943	2.32331	2.34589	2.25892	2.10262	1.71597	1.87085	1.66559	1.75061	1.58364	1.72895	2.36808	2.22156	1.83473	1.55697	1.63193	1.92799	1.31322	1.14946	0.934046	1.49331	1.36844	0.839903
ENSG00000014919	COX15	1355	protein_coding	13.1436	15.0091	14.0191	15.9172	15.2459	12.9361	14.1445	12.9787	15.074	13.0427	12.2548	16.3628	13.8778	12.9554	11.7176	13.6116	11.8455	13.2776	14.009	13.7701	17.5774	13.8389	14.9771	13.3949	13.8537	13.5598	12.6554	12.4799	13.3436	12.0492	15.2336	14.5802	15.9346	15.7378	16.2482	18.1776
ENSG00000015133	CCDC88C	440193	protein_coding	3.39864	2.56792	2.99061	3.6113	2.61278	5.96908	3.84908	3.63552	2.77914	2.9887	4.10946	3.67346	2.3123	4.88458	5.21546	3.13984	3.18003	3.04969	2.80329	2.26541	1.93809	3.44438	2.826	3.40691	3.45783	2.58224	2.46037	2.29147	2.74492	2.83246	3.98754	2.75707	3.14938	2.36551	2.12893	1.79966
ENSG00000015153	YAF2	10138	protein_coding	2.50647	2.35512	2.0754	3.00276	2.97347	3.16219	2.6487	2.53252	2.6589	2.61678	2.61408	2.62664	3.52709	2.96957	3.42448	2.40927	2.40872	2.57717	2.66364	3.08001	3.72358	2.597	2.51333	2.76589	2.72022	2.67635	2.40487	2.87235	2.73239	2.66629	2.11076	1.77984	1.9312	1.80349	1.73793	2.12568
ENSG00000015171	ZMYND11	10771	protein_coding	37.8134	39.0267	34.2306	48.8468	49.4435	48.479	42.4517	41.4457	46.5753	38.9456	39.7888	50.1217	47.7044	43.8545	40.0636	45.8392	38.2598	39.4547	43.516	44.2929	63.5662	42.8881	48.4392	40.9051	41.7768	41.2551	38.4968	47.4636	46.4815	38.9955	32.4489	29.1203	30.5009	28.909	30.0628	34.7841
ENSG00000015285	WAS	7454	protein_coding	0.0278616	0.0462052	0.0934104	0.0375619	0.0501867	0	0.0255458	0.0332184	0.106376	0.0288088	0.106674	0	0	0	0.151652	0.0219456	0	0	0.0265834	0.0270361	0.040317	0.0861863	0	0	0.0288409	0	0	0	0	0	0.0803056	0.0845275	0.0889549	0	0	0.0956732
ENSG00000015413	DPEP1	1800	protein_coding	5.47976	2.84982	3.46485	5.08708	2.94387	12.2578	6.28037	6.07485	2.84463	4.24954	6.80945	4.24102	2.06444	8.17601	14.3029	4.71377	5.01558	3.89407	2.75178	2.23891	0.556454	4.436	3.00911	4.38564	5.14992	2.83947	2.50757	2.14353	3.03203	4.25579	15.956	9.72205	8.31292	6.43317	4.57179	2.91606
ENSG00000015475	BID	637	protein_coding	7.67943	7.1822	5.71313	7.66452	8.8734	9.72392	8.63768	9.40434	8.26759	8.77149	9.34495	6.97355	7.99657	10.3615	14.5948	8.83879	8.59174	8.55786	7.85253	7.76962	6.78379	7.96449	8.45667	9.20697	8.47316	7.62506	8.28142	6.6721	7.69959	8.46151	7.43535	6.75767	6.19297	5.30065	6.23126	4.73574
ENSG00000015479	MATR3	9782	protein_coding	1.81029	2.15215	3.51909	2.58759	2.7894	2.8411	2.77471	1.98282	2.45657	2.61606	1.88935	2.54196	2.40162	1.7482	2.13196	1.48603	1.64836	1.87663	2.27351	2.24344	3.19556	2.06342	2.5432	2.06278	2.37627	1.88158	1.89059	2.34726	2.15833	1.91018	2.13742	1.75903	1.88598	1.85865	2.3281	2.52148
ENSG00000015520	NPC1L1	29881	protein_coding	15.8115	13.2454	13.9226	17.7805	12.0133	27.0285	18.7228	16.0223	12.3145	15.2513	18.3741	15.9332	9.8605	19.5206	22.83	14.097	14.6881	13.0275	11.392	7.85328	4.71695	12.4531	10.2585	14.7301	15.5398	11.8043	10.5956	9.19329	10.4654	16.174	33.8981	27.8622	26.424	24.0696	19.7676	14.5958
ENSG00000015532	XYLT2	64132	protein_coding	8.76361	5.9609	7.51664	8.52479	5.02373	16.8523	10.0743	8.16965	5.28973	8.52705	10.3675	7.4675	4.41599	11.5514	15.9984	6.86492	8.40533	7.67642	5.59733	4.44446	1.87872	7.06548	5.20998	7.99335	8.5739	6.31381	5.67577	4.03132	4.73059	7.39858	13.3054	11.1723	8.8405	7.28921	6.48735	4.45825
ENSG00000015568	RGPD5	84220	protein_coding	0.366353	0.319158	0.310951	0.687713	0.392602	0.466637	0.46346	0.27092	0.796749	0.220572	0.244134	0.464444	0.288156	0.354411	0.143035	0.650181	0.298467	0.230811	0.278752	0.197999	0.442893	0.200832	0.548707	0.177498	0.172814	0.412264	0.444739	0.352935	0.23616	0.248566	0.151485	0.178208	0.315861	0.379984	0.23012	0.276019
ENSG00000015592	STMN4	81551	protein_coding	0	0.0331179	0	0	0	0.0275272	0	0	0	0	0.0382298	0	0	0.0186123	0.0181163	0.0314594	0.0584224	0	0.0190539	0	0.0288975	0	0	0	0.0826878	0.0233597	0.021046	0.0237476	0	0	0.0191865	0	0	0	0	0
ENSG00000015676	NUDCD3	23386	protein_coding	14.7813	13.5577	11.804	16.7812	12.073	18.6793	14.5221	15.3163	13.4551	14.2869	15.4531	14.9678	11.8483	15.9392	15.8161	14.5443	14.1355	13.097	13.1199	10.5301	8.24587	12.9583	11.097	14.3647	14.9912	13.0125	11.4853	10.5401	12.3518	14.0907	14.3611	13.509	14.4006	12.9599	11.4935	9.8257
ENSG00000016082	ISL1	3670	protein_coding	0	0	0	0	0	0	0	0	0	0	0	0	0	0	0	0	0	0	0	0	0	0	0	0	0	0	0	0	0	0	0	0	0.0248518	0	0	0
ENSG00000016391	CHDH	55349	protein_coding	42.3645	37.7971	31.6071	42.5254	36.2	53.1099	42.0731	38.8669	35.9055	40.5118	41.917	40.59	33.0541	42.6965	43.4517	37.5743	36.2793	34.7096	32.7721	28.0347	22.7244	34.4065	31.009	38.1911	38.913	34.595	31.8005	28.238	33.477	34.8733	66.2197	58.7064	61.0172	54.3968	51.9188	45.8325
ENSG00000016402	IL20RA	53832	protein_coding	0	0	0	0	0	0	0	0	0	0	0	0	0	0	0	0	0	0	0	0	0	0	0	0	0	0	0	0	0	0	0	0	0	0	0	0
ENSG00000016490	CLCA1	1179	protein_coding	0	0	0	0	0	0	0	0	0	0	0	0	0	0	0	0	0	0	0	0	0	0	0	0	0	0	0	0	0	0	0	0	0	0	0	0
ENSG00000016602	CLCA4	22802	protein_coding	0	0	0	0	0	0	0	0	0	0	0	0	0	0	0	0	0	0	0	0	0	0	0	0	0	0	0	0	0	0	0	0	0	0	0	0
ENSG00000016864	GLT8D1	55830	protein_coding	37.6464	40.2132	29.4406	41.4701	40.2173	41.0348	38.4075	35.8661	36.2821	37.38	36.9831	37.2559	34.1626	35.4758	34.6252	33.3234	31.8959	32.6298	37.8273	35.5861	42.3982	35.0529	32.7282	36.9772	31.1577	35.1682	32.0147	33.0847	38.4598	35.3011	66.4081	63.6041	66.2509	61.799	65.2189	62.4969
ENSG00000017260	ATP2C1	27032	protein_coding	18.6522	20.4336	15.2384	22.6242	22.9602	19.8504	19.6533	19.9159	22.1124	19.2144	18.7857	23.1881	22.2782	18.5151	16.3108	18.7588	17.1186	18.8518	20.6876	21.2424	29.9547	18.6668	21.1001	19.706	19.1798	19.3588	18.5655	21.1694	21.3732	16.9948	14.8161	13.1014	15.1039	13.3179	15.1354	18.0407
ENSG00000017427	IGF1	3479	protein_coding	0.00810612	0	0.0135885	0	0	0.0111737	0	0	0	0	0.015518	0.00966485	0	0.03022	0.00735369	0	0	0.00858418	0	0.0157319	0	0	0	0.00721549	0	0	0	0.00963951	0	0	0.0155762	0	0.00862693	0	0	0
ENSG00000017483	SLC38A5	92745	protein_coding	25.245	21.3267	23.1355	24.9409	20.2891	34.6405	27.4398	27.9712	20.8304	28.0162	30.7614	24.9072	19.2987	31.5547	37.0111	26.126	27.9709	26.0577	19.2602	17.2687	9.95	24.6297	19.3038	25.2547	25.9121	21.9657	19.2379	18.0668	20.0853	25.135	28.6431	26.7053	23.7656	23.0019	20.2594	18.3833
ENSG00000017797	RALBP1	10928	protein_coding	16.7623	17.1281	13.6039	21.0101	19.6428	22.8011	17.9343	17.3516	18.5452	15.9618	17.7281	20.7171	17.2235	18.1235	17.084	17.5526	14.5033	15.0653	16.8363	16.091	18.763	16.8454	17.142	16.0056	16.7841	15.7415	15.5273	17.3649	17.5069	15.3629	16.4584	14.5853	15.9152	15.0331	14.2168	14.5983
ENSG00000018189	RUFY3	22902	protein_coding	9.84795	10.6075	9.81359	11.2399	12.3845	10.3256	10.7866	10.5155	11.4761	10.5805	8.3484	10.941	11.172	9.98021	8.87672	9.85587	9.58295	9.45104	9.84329	10.7507	14.1492	9.33951	12.1732	9.50058	10.071	10.7668	9.30237	10.9124	10.1837	9.23186	5.98741	6.25975	6.42387	5.64702	5.96538	6.64484
ENSG00000018236	CNTN1	1272	protein_coding	0.0175604	0.0364023	0.058874	0.0473485	0	0	0	0.0104683	0.0167614	0.00907869	0.00840422	0.0104685	0	0	0.00796519	0.00691586	0	0	0.0083774	0.0170401	0.0635267	0.00905348	0	0	0.00908882	0	0	0.0104411	0	0	0	0.00887922	0.00934431	0.0191852	0	0
ENSG00000018280	SLC11A1	6556	protein_coding	0.128894	0.138312	0.101679	0.122661	0.0682865	0.146317	0.145987	0.099437	0.151977	0.141115	0.159661	0.117519	0.0969967	0.113064	0.123807	0.131385	0.0961182	0.0963494	0.050639	0.103003	0.0438858	0.0781796	0.104316	0.0539914	0.0470909	0.106427	0.0878954	0.0901621	0.105304	0.152399	0.196682	0.176352	0.0968292	0.124253	0.0862216	0.0347141
ENSG00000018408	WWTR1	25937	protein_coding	28.6183	29.9728	27.6833	35.7156	34.8252	35.8769	32.24	31.6137	33.1794	29.2411	29.4055	36.1495	29.7493	30.1957	27.4765	28.2608	26.1337	28.1545	29.9128	27.801	35.3153	28.1043	33.3393	29.2804	30.5781	26.8066	26.1184	29.6304	32.2567	26.7665	35.826	30.3667	35.9383	34.0883	32.9972	36.1285
ENSG00000018510	AGPS	8540	protein_coding	45.5265	51.8334	43.6598	60.9362	58.2814	52.0892	53.1646	47.3408	56.2895	46.5056	45.3984	62.5847	56.5104	45.2923	43.2224	47.4929	42.4535	46.2594	52.9483	52.9338	78.3126	49.7027	60.1218	47.9743	47.4961	49.0634	45.3162	57.0819	53.1566	42.4305	39.0772	34.4642	41.1739	37.2413	39.2279	46.7338
ENSG00000018607	ZNF806	646915	transcribed_unprocessed_pseudogene	0	0	0	0	0	0	0	0	0	0	0	0	0	0	0	0	0	0	0	0	0	0	0	0	0	0	0	0	0	0	0	0	0	0	0	0
ENSG00000018610	CXorf56	63932	protein_coding	29.9724	33.5175	32.0431	24.5676	27.8208	23.222	23.8357	22.8206	29.8737	28.804	26.7617	24.7962	27.0158	23.7539	23.2828	31.7386	30.5454	28.0154	28.5244	30.1972	30.9427	26.8056	32.506	26.9969	30.7357	31.4525	24.9529	25.6405	23.687	23.1506	17.5571	22.0885	22.7572	24.8655	22.1854	21.9962
ENSG00000018625	ATP1A2	477	protein_coding	0.0208896	0.0173214	0.0175089	0.0140813	0.018814	0	0	0.0249059	0	0.0215997	0	0.0373596	0	0.00973465	0.037901	0	0.0101854	0.0331823	0.0199312	0	0	0	0	0	0.0108119	0	0.0110075	0.0248411	0.0241774	0.00999726	0.030105	0.0528129	0.0778109	0.0114112	0.0323938	0.0119554
ENSG00000018699	TTC27	55622	protein_coding	40.8099	40.7782	34.782	46.3381	47.4238	43.6123	39.6252	43.2576	45.0441	41.0318	41.8788	45.6732	49.0938	46.4936	40.939	44.4847	39.9084	43.3179	41.5993	43.216	49.9027	40.3859	43.5306	44.5403	45.0528	40.2949	38.8609	43.0088	46.7687	41.4753	33.5368	30.0446	33.1433	31.0599	30.1214	31.9724
ENSG00000018869	ZNF582	147948	protein_coding	0.726539	0.797826	0.625417	0.661819	0.459815	0.812011	0.918207	0.585289	0.74971	0.771542	0.733019	0.655537	1.11249	0.933359	0.979742	0.649603	0.861687	0.873357	1.18033	0.91461	2.07425	0.728905	1.72905	0.68167	0.914688	0.689077	0.682908	0.677169	0.77271	0.939742	0.58484	0.536157	0.75232	0.536326	0.669903	0.674282
ENSG00000019102	VSIG2	23584	protein_coding	1.63657	1.31934	0.838273	1.22576	0.655097	1.81725	1.25046	1.24662	1.6055	1.22215	1.69704	0.975636	1.4124	1.65242	1.69087	1.36069	1.46294	1.05911	1.43137	0.970496	0.789399	1.03126	1.50112	1.21397	1.78822	1.48895	1.67684	1.13526	1.26277	1.47943	2.40223	1.47114	1.45143	0.745	1.08094	1.09274
ENSG00000019144	PHLDB1	23187	protein_coding	1.62067	1.27352	1.5539	1.83371	1.33142	2.50957	1.68317	1.76975	1.42549	1.78227	1.80064	1.63615	1.06297	2.00175	2.12704	1.51277	1.61588	1.54623	1.0463	1.01708	0.504106	1.41186	1.20868	1.53159	1.75917	1.18707	1.06949	0.997846	1.03079	1.48165	2.44187	1.81663	2.04074	1.54889	1.43433	1.11304
ENSG00000019169	MARCO	8685	protein_coding	0	0	0	0	0	0	0	0	0	0	0	0	0	0	0	0	0	0	0	0	0	0	0	0	0	0	0	0	0	0	0	0	0	0	0	0
ENSG00000019186	CYP24A1	1591	protein_coding	13.3773	11.3659	10.5349	11.9861	13.6971	14.1651	10.6169	12.37	14.2801	11.359	11.6045	12.5079	17.5749	16.926	20.3357	15.6558	17.372	17.5374	14.6679	16.4382	15.1089	15.4094	16.2718	14.0511	22.0091	17.616	15.5409	13.2597	15.7118	15.3144	0.26941	0.100085	0.245764	0.270315	0.27284	0.188803
ENSG00000019485	PRDM11	56981	protein_coding	2.53876	2.2812	2.34939	3.0155	2.64352	3.59706	2.6782	2.80183	2.58089	2.55188	2.96755	2.98755	2.47513	3.03466	2.86818	2.55351	2.51713	2.14879	2.29622	1.90489	2.07584	2.45234	2.43467	2.60845	2.68173	2.21899	1.84503	2.10432	1.78594	2.2448	3.08295	2.85849	3.08857	2.60353	2.1709	2.28477
ENSG00000019505	SYT13	57586	protein_coding	0.217459	0.190332	0.202518	0.211733	0.15233	0.266445	0.265845	0.172846	0.242159	0.299802	0.231274	0.259274	0.353265	0.202674	0.28495	0.29499	0.200278	0.25587	0.126795	0.257908	0.279709	0.186856	0.166216	0.20432	0.200091	0.268502	0.254639	0.100564	0.195755	0.242832	0.232141	0.195477	0.244287	0.211181	0.137384	0.152111
ENSG00000019549	SNAI2	6591	protein_coding	0.160393	0.132997	0.033609	0.189206	0.0722284	0.110545	0.220592	0.239039	0.133958	0.124384	0.134334	0.215139	0.109924	0.0934301	0.345574	0.23688	0.136859	0.106158	0.191294	0.155641	0.174072	0.227405	0.193092	0.0892315	0.228293	0.0703568	0.0845175	0.14305	0.232047	0.0191901	0.288939	0.38523	0.277384	0.153329	0.373086	0.55077
ENSG00000019582	CD74	972	protein_coding	38.2439	28.448	22.2387	34.4716	25.1607	46.9497	35.9358	34.6694	27.0462	32.7708	36.6195	29.3539	22.8117	42.2364	46.0423	37.2126	36.9856	29.5402	25.67	21.2195	11.4903	30.1823	22.8345	32.5965	32.1378	29.008	25.2356	20.9636	23.589	31.073	50.5472	47.5821	38.8849	36.1594	28.952	22.2419
ENSG00000019991	HGF	3082	protein_coding	0	0	0	0	0	0	0	0	0	0	0	0	0	0	0	0	0	0	0	0	0	0	0	0	0	0	0	0	0	0	0	0	0	0	0	0
ENSG00000019995	ZRANB1	54764	protein_coding	14.7083	16.2189	10.8744	17.9794	17.7153	16.0379	16.4949	14.6048	17.3498	14.0961	13.9839	18.7406	16.2688	15.0484	12.7655	15.225	13.551	13.8903	15.971	15.0607	20.9341	15.0642	15.5095	14.6555	15.5321	15.5101	14.4597	16.4072	16.4262	14.1622	13.372	13.4645	13.831	12.3157	13.4013	15.6294
ENSG00000020129	NCDN	23154	protein_coding	6.47511	4.83663	4.2386	5.17637	4.0003	7.96652	6.67289	6.3483	4.26506	5.43642	6.12101	5.04046	3.64305	7.63088	9.91552	5.47957	6.28823	5.66692	3.80385	3.40127	1.64552	4.99369	2.46647	5.48978	5.63637	4.36611	3.67988	3.19771	3.84002	4.86594	7.82776	6.20991	5.01173	4.73564	3.73428	2.6798
ENSG00000020181	ADGRA2	25960	protein_coding	0.287862	0.269492	0.202361	0.212821	0.367984	0.268798	0.289478	0.154997	0.301355	0.192031	0.231095	0.365358	0.186678	0.173091	0.269566	0.182854	0.271659	0.245838	0.177198	0.135161	0.0671855	0.210648	0.293847	0.198375	0.288369	0.184655	0.2838	0.132509	0.214948	0.195536	0.151667	0.169031	0.187767	0.142031	0.143998	0.074402
ENSG00000020219		NA	processed_pseudogene	0	0	0	0	0	0	0	0	0	0	0	0	0	0	0	0	0	0	0	0	0	0	0	0	0	0	0	0	0	0	0	0	0	0	0	0
ENSG00000020256	ZFP64	55734	protein_coding	5.52213	5.17336	5.47295	6.30843	5.40974	9.48143	7.17723	6.41059	4.901	5.9002	7.12175	6.26056	5.15231	8.06315	8.14711	6.04365	5.68733	5.5708	5.49065	4.23041	3.57482	6.51315	3.95875	5.70015	6.03715	4.74827	5.25812	4.13588	4.82149	5.72136	8.35847	6.95603	7.38224	6.6893	5.30822	4.64632
ENSG00000020426	MNAT1	4331	protein_coding	24.9246	23.8046	21.7015	31.7267	25.3669	24.7209	25.062	23.4254	26.5113	25.0175	23.8898	29.2318	24.1557	25.776	23.1036	26.7688	24.5042	25.5141	24.7039	23.8403	27.0073	24.4057	26.0519	27.4721	26.8896	24.8683	24.1396	27.2788	26.3535	24.149	23.3762	21.6367	23.1131	20.1682	21.0839	21.0911
ENSG00000020577	SAMD4A	23034	protein_coding	12.1236	11.0612	10.4879	13.6696	13.0375	13.3736	12.2505	13.9586	14.2957	12.5689	12.0129	13.5137	11.678	12.9746	13.1224	12.6373	12.8368	12.2907	11.1196	10.9363	9.7635	11.6705	12.6074	10.7441	13.0412	10.0387	9.22429	10.3196	10.7847	10.481	5.80606	5.50179	6.06244	5.30864	5.19428	5.2199
ENSG00000020633	RUNX3	864	protein_coding	0.0267295	0.0886554	0.0224037	0	0.0481474	0.0921115	0.0122539	0.0637372	0.0765399	0.0967336	0.0383774	0.0478039	0.0977005	0.0373683	0.0727451	0.0526347	0.0781973	0.0424587	0.0127516	0.0129687	0.0386787	0.110246	0.110327	0.035689	0.0968415	0.062533	0.0281696	0.0476786	0.0618729	0.0895447	0.102723	0.0540619	0.0426702	0.0730066	0.0552664	0.0458928
ENSG00000020922	MRE11	4361	protein_coding	15.5495	18.2315	19.4131	22.8008	22.6667	19.8387	19.743	15.8717	18.4339	16.61	14.8427	21.3399	16.8566	14.9797	14.2462	15.9006	13.5668	14.5966	18.7129	16.769	24.4979	16.8909	19.035	15.7028	16.5043	17.4068	15.6556	19.2657	16.9353	14.752	19.8809	17.1639	19.6776	18.29	18.5566	22.3706
ENSG00000021300	PLEKHB1	58473	protein_coding	29.6702	31.5241	21.2137	25.7979	27.9353	31.7995	28.8302	27.8865	27.582	27.5628	27.2255	27.108	24.5656	32.3757	28.8759	32.2036	31.1962	25.0372	26.4261	23.9128	24.6027	27.7337	29.3366	26.8851	30.2438	29.2002	25.9848	22.5493	26.2374	26.4589	34.3612	37.0847	33.6768	30.2884	30.315	27.9017
ENSG00000021355	SERPINB1	1992	protein_coding	37.543	37.5211	27.0339	39.9033	35.4267	39.3111	39.866	36.3444	37.6276	36.0513	35.7081	35.3155	33.9316	35.7149	37.6226	32.1731	33.4739	34.133	34.8732	32.3874	36.3009	35.2834	34.2178	35.8778	37.3877	36.1123	32.9677	34.0677	34.8066	34.9426	31.4447	30.6089	31.7297	27.7612	28.6127	29.6039
ENSG00000021461	CYP3A43	64816	protein_coding	0.498909	1.13765	1.50541	1.04255	1.43789	0.584553	0.89201	0.654316	0.952419	0.670632	0.596933	1.07072	0.638258	0.302243	0.384709	0.510866	0.316239	0.317	0.523624	0.459921	0.505361	0.668769	0.583459	0.643935	0.645558	0.671133	0.341764	0.593285	0.635177	0.42978	1.79751	2.47223	2.46898	2.53458	2.52731	2.85532
ENSG00000021488	SLC7A9	11136	protein_coding	5.97551	5.05981	5.56024	6.92948	3.83111	7.22465	6.01279	6.09799	4.88192	5.91685	5.88928	5.25284	4.58115	6.72557	7.80969	5.00585	4.76541	4.53143	4.42098	3.75917	3.04104	4.15118	3.27462	5.07105	4.87505	5.27196	3.94926	3.73359	3.66314	4.43502	7.00606	6.06851	6.30553	5.83683	5.62784	4.08644
ENSG00000021574	SPAST	6683	protein_coding	16.3672	17.7196	16.0155	20.1388	20.2588	18.0087	18.213	16.197	19.0067	16.4143	16.3039	20.896	20.0093	15.6101	15.4271	16.5043	14.0799	15.503	17.5428	17.8752	26.164	16.0253	19.9701	16.4835	16.4326	16.4266	15.9256	20.1152	19.2404	15.4003	15.2518	14.04	15.5433	14.4023	15.0772	17.8131
ENSG00000021645	NRXN3	9369	protein_coding	0	0.00702314	0.0141983	0	0	0.00583754	0	0	0	0.00437891	0.00810718	0.00504927	0	0.00394701	0.0153673	0	0.00412978	0.00448469	0	0	0	0	0.0116532	0	0.00438379	0	0	0.00503603	0.00490148	0.0121604	0.0162752	0.0042827	0.00901404	0	0.0175125	0
ENSG00000021762	OSBPL5	114879	protein_coding	0	0	0	0	0	0.0242672	0	0	0	0	0	0	0	0	0	0	0	0	0.0083987	0	0	0	0	0	0	0	0	0	0	0	0.00845718	0	0	0	0	0
ENSG00000021776	AQR	9716	protein_coding	11.7398	13.1662	10.9688	14.9754	14.8918	14.4879	12.8746	12.0642	13.6974	11.9313	11.9919	15.9885	12.8625	13.1784	11.9164	12.8733	10.9803	12.2247	13.2994	13.0459	18.6181	12.4133	15.5727	12.8477	12.3603	12.7529	11.7581	13.9023	14.0241	11.7056	11.6133	9.99506	11.3213	10.7018	11.0228	11.9072
ENSG00000021826	CPS1	1373	protein_coding	13.9348	14.8368	14.2417	17.4663	16.0131	14.2044	13.6907	13.4107	14.7881	13.0257	12.858	17.1268	14.8284	12.5533	10.6969	13.1721	11.6617	12.2719	14.4747	12.9947	16.8035	13.5313	13.0607	12.4462	12.8548	12.8571	11.6339	13.9864	12.8734	11.4634	12.9694	12.015	13.7626	13.5217	12.9678	15.4581
ENSG00000021852	C8B	732	protein_coding	3.97288	3.51389	2.86575	3.34349	4.07691	3.48493	3.81927	3.84679	3.44738	3.98346	3.57229	3.73204	3.91641	3.52324	3.58226	3.01551	3.24026	3.59522	3.67575	3.15423	3.41452	3.74895	2.81585	3.38634	2.91615	3.57696	2.94354	3.35003	3.92935	3.64133	4.11775	4.45598	4.6125	4.39308	4.50548	4.71282
ENSG00000022267	FHL1	2273	protein_coding	0	0.00930488	0	0	0.0404267	0.0464046	0	0.0401375	0	0.0232063	0	0	0	0	0	0.0176778	0	0.0118834	0.0214137	0	0	0	0.0771962	0.00998869	0	0	0.0118263	0	0.0129878	0	0	0	0	0	0	0
ENSG00000022277	RTF2	51507	protein_coding	70.5088	63.5399	64.7839	66.2891	69.9921	69.7857	69.0423	68.5068	64.4727	65.1381	69.6747	64.5896	64.4155	75.4628	72.7177	75.9797	71.3473	64.6371	64.3546	61.1928	53.8846	66.3095	57.5373	69.9099	71.0431	63.2923	59.941	60.589	64.7042	65.3337	68.4115	66.5068	67.13	64.0848	60.8081	58.505
ENSG00000022355	GABRA1	2554	protein_coding	0	0	0	0.0105325	0	0	0	0	0	0	0	0.00931476	0	0	0	0	0	0	0	0	0	0	0	0	0	0	0	0	0	0	0	0	0	0	0	0
ENSG00000022556	NLRP2	55655	protein_coding	0	0	0	0	0.056308	0	0.00955388	0	0.0298376	0	0	0.0248472	0	0	0.0283582	0.0574521	0.0101612	0.0110345	0	0.0202225	0	0	0	0.0278253	0	0.0121886	0.0109814	0.012391	0	0.0498675	0.0200223	0	0.0221789	0.0227682	0	0.0119269
ENSG00000022567	SLC45A4	57210	protein_coding	0	0.00633657	0	0.0103025	0	0	0	0.0182223	0	0.00790167	0.00731464	0	0	0.00712231	0.0207976	0	0	0.00809255	0	0	0.0110581	0	0.010514	0.0136045	0	0	0	0	0	0	0.0146841	0.00772806	0	0	0.00790025	0
ENSG00000022840	RNF10	9921	protein_coding	47.3959	49.5622	34.1653	48.6708	48.9628	46.0289	45.1943	47.9611	49.358	44.5688	44.9395	49.3845	46.3358	44.5061	40.0228	47.7212	44.7295	46.4011	46.5194	44.0334	41.4957	42.824	39.9295	45.0665	45.7842	46.4551	43.0641	42.175	46.2615	44.3087	34.3318	35.7759	38.3262	37.5539	39.2817	39.6127
ENSG00000022976	ZNF839	55778	protein_coding	3.31848	3.48348	3.98475	3.63302	2.7768	5.07713	3.6145	3.29709	3.02147	3.49214	3.62693	3.46552	2.53775	3.5206	3.0318	2.70654	2.49017	2.54218	2.91923	2.10109	1.39632	2.87574	2.46095	2.8177	3.25241	2.6429	2.9392	2.16902	2.57414	2.71449	3.52747	4.03423	3.68197	3.26554	2.8589	2.68044
ENSG00000023041	ZDHHC6	64429	protein_coding	26.7477	25.6427	19.4769	28.2046	28.9904	27.7007	27.2763	25.6965	27.9934	23.3561	26.1232	27.2455	29.0608	26.6958	28.6435	27.303	24.5603	25.2585	26.3412	26.2277	31.594	24.4313	29.3151	26.3085	27.3791	23.7534	25.7289	23.9808	26.7934	24.0226	26.609	22.9672	23.5164	22.4922	23.3156	25.0916
ENSG00000023171	GRAMD1B	57476	protein_coding	0.0264111	0.0291998	0.00737895	0.0415408	0.00792898	0.0303381	0.0887915	0.0104963	0.0126047	0.0045515	0.0337069	0.0262414	0.0402237	0.0533334	0.0279528	0.0138687	0.0171702	0.0139843	0.0251995	0.0299	0	0.0181554	0	0.0156728	0.0592355	0.0257451	0.0278341	0.0314071	0.0407573	0.033706	0.0296041	0.0801269	0.0749545	0.0432822	0.0819122	0.0554231
ENSG00000023191	RNH1	6050	protein_coding	9.09911	5.22226	5.98161	11.4974	5.35088	20.7688	12.825	10.2742	5.63681	9.8881	14.012	8.75347	4.61383	16.4538	24.9901	7.89079	9.6648	9.46569	5.81332	4.31088	1.54904	8.66485	5.35125	9.16341	8.18155	5.92702	5.94165	4.81611	5.49276	9.60579	15.1445	9.27391	8.51597	6.8515	4.28837	2.87946
ENSG00000023228	NDUFS1	4719	protein_coding	47.388	51.8614	55.217	57.8914	59.0215	51.3331	50.4546	48.3882	54.0307	47.5687	47.9655	58.3685	54.9949	48.5425	44.8667	48.3491	44.6674	48.0426	51.6739	50.8917	66.2581	48.5509	53.9728	49.0064	49.9374	48.3336	46.3821	53.8461	51.4444	46.0506	48.353	43.8897	51.6804	48.5375	49.1131	54.6002
ENSG00000023287	RB1CC1	9821	protein_coding	37.4226	40.6886	35.5741	53.5154	49.7123	48.428	44.6589	38.6014	48.2809	38.5966	39.2608	51.6241	41.5632	35.732	33.9254	34.7375	31.4546	36.1342	41.7571	39.0388	61.8668	37.8479	45.722	36.7182	36.6719	37.3061	37.3536	47.7178	47.8129	37.0101	34.3854	30.1377	33.2244	31.2468	30.5055	39.8381
ENSG00000023318	ERP44	23071	protein_coding	23.9839	25.2873	16.5819	27.2802	28.0208	32.1359	27.9866	24.354	24.1463	24.771	27.344	26.9808	26.3795	28.6269	32.0841	23.3635	22.2943	24.2537	25.8991	26.8711	29.0237	25.1677	23.8498	25.1606	23.5381	23.6698	24.5696	26.2105	26.4761	23.7682	32.7964	24.6141	24.4036	24.2748	24.0876	27.6405
ENSG00000023330	ALAS1	211	protein_coding	40.1276	38.3064	25.0458	42.5234	35.2762	44.5507	39.1943	44.2244	40.1092	42.7792	43.2508	41.4728	38.4933	50.2365	49.745	50.0565	45.379	43.7851	40.0439	39.0897	31.1539	40.2799	37.2583	42.9224	44.3305	41.3256	36.2756	35.5342	34.2246	41.611	40.2978	40.9212	40.5801	35.1403	36.1479	29.1263
ENSG00000023445	BIRC3	330	protein_coding	11.576	9.32304	9.72461	15.5002	14.6892	11.2167	11.3198	13.7287	17.2797	11.9605	10.5695	13.9793	13.7523	11.4658	9.96968	11.2752	10.9046	11.9437	11.2203	11.6576	17.6626	11.7649	14.5544	10.3898	11.7384	10.0099	9.2766	13.6201	12.1929	10.2007	3.51394	2.75189	2.97984	3.43183	3.18407	3.85588
ENSG00000023516	AKAP11	11215	protein_coding	14.45	16.1408	15.2589	19.8745	19.9098	16.1047	17.2759	14.9501	16.9525	14.2141	14.4917	18.9767	17.739	14.8093	13.4638	14.7106	12.5449	14.5223	16.1039	15.5476	23.3291	15.3033	16.4305	15.8624	14.8617	14.0545	14.0819	17.2623	16.7704	13.5578	14.4249	11.4663	14.4393	13.1558	13.2924	15.0742
ENSG00000023572	GLRX2	51022	protein_coding	8.01874	8.21252	8.04392	9.6681	9.25411	8.87764	8.48858	8.48697	9.71651	8.80614	8.24317	9.39648	10.8605	8.00668	8.17771	8.73572	8.06754	7.99807	9.63182	9.54913	12.5845	8.13725	11.0326	8.65576	8.90368	8.97094	7.88145	9.72455	8.44715	7.9692	8.08071	7.30576	7.49678	7.88114	7.55614	8.29334
ENSG00000023608	SNAPC1	6617	protein_coding	7.66137	7.42555	5.69854	6.94284	9.09358	6.57417	7.69912	7.28936	8.30558	7.8169	6.19203	7.92469	9.68997	6.00557	6.55898	8.21264	7.47113	6.5819	7.40672	8.00056	10.9395	7.16739	6.9458	7.40671	7.43172	7.98254	8.26131	8.08493	8.19189	5.58482	6.55647	5.61842	6.0747	6.01438	5.87474	6.56253
ENSG00000023697	DERA	51071	protein_coding	22.8001	24.2962	17.6402	23.897	24.0099	21.758	20.7978	18.4571	22.968	23.2609	22.2491	24.2568	26.4118	21.5987	22.6354	21.7348	19.8623	21.3959	23.3383	23.6222	29.6427	19.8929	22.1034	22.1892	22.7059	23.798	20.7508	22.3022	23.2491	20.6593	20.2206	18.3039	21.5523	18.1649	18.9051	18.2281
ENSG00000023734	STRAP	11171	protein_coding	132.661	129.973	101.758	162.113	143.633	163.664	148.728	146.837	146.837	141.593	148.698	161.251	151.429	160.649	160.005	148.096	134.957	148.945	144.54	147.001	184.661	143.772	160.784	143.833	142.305	137.879	132.204	142.959	147.56	137.04	126.858	109.05	115.963	107.299	108.256	107.078
ENSG00000023839	ABCC2	1244	protein_coding	141.66	156.592	155.592	182.346	192.908	168.807	165.764	159.689	172.638	164.277	155.157	183.541	190.693	149.74	134.283	149.233	142.26	159.179	164.345	148.939	182.713	145.853	164.865	145.82	160.759	151.488	149.24	177.67	174.497	153.538	141.86	131.781	140.792	137.591	143.551	162.128
ENSG00000023892	DEF6	50619	protein_coding	6.09605	5.09709	3.33507	6.67105	3.44583	8.29748	6.0337	6.47744	4.89354	6.43516	6.37213	5.35236	3.12322	6.96529	8.07547	5.70572	5.57158	4.59182	4.38054	4.13337	1.88236	4.33956	3.22856	5.35815	5.91428	4.35605	3.81707	4.18573	3.54252	5.54189	10.2189	7.60928	8.30644	7.55182	6.0121	4.49608
ENSG00000023902	PLEKHO1	51177	protein_coding	4.33646	3.60398	2.51183	4.13385	3.41405	5.29357	4.6948	4.484	4.39489	4.43258	5.00562	3.92802	2.99236	5.37343	5.27525	4.66627	4.86745	4.39254	3.81561	3.47615	2.08211	3.8882	3.60436	4.09849	4.82786	4.35286	3.73347	3.2923	4.03127	4.11267	3.68963	3.01055	3.06263	3.17653	2.53391	2.26032
ENSG00000023909	GCLM	2730	protein_coding	37.2065	35.9882	32.5366	43.1978	44.0464	40.5412	39.116	38.2314	48.0343	37.5187	37.9342	44.0285	47.8135	39.9988	37.1073	39.0941	35.3723	36.9101	42.4978	41.8568	57.5586	39.7521	52.308	41.1149	42.3043	37.8069	37.4225	45.2971	46.0512	34.9974	22.7713	19.138	21.4693	19.1126	21.0308	22.0778
ENSG00000024048	UBR2	23304	protein_coding	21.4161	23.1015	20.9315	27.5682	27.6791	26.2382	22.911	21.7365	23.2118	21.5055	21.0689	27.3353	23.5545	20.9241	19.9885	19.1488	18.555	19.9999	22.237	21.0632	30.3009	21.2693	23.1074	21.1495	21.0828	20.6991	19.3704	23.6798	23.0988	19.8504	23.164	20.3934	22.4753	22.2026	22.1479	26.0125
ENSG00000024422	EHD2	30846	protein_coding	0.205352	0.198656	0.143433	0.184565	0.0616497	0.212297	0.219665	0.122417	0.228677	0.0884724	0.196559	0.224436	0.156374	0.20734	0.263912	0.188707	0.166878	0.235585	0.146949	0.149451	0.0495257	0.176453	0.117722	0.152325	0.123999	0.0800696	0.126243	0.0406996	0.0792244	0.245692	0.164413	0.103834	0.182122	0.317833	0.300752	0.117526
ENSG00000024526	DEPDC1	55635	protein_coding	16.7127	17.9877	16.6041	23.658	22.0765	23.8819	20.6562	17.5747	20.387	17.7647	17.4261	22.8091	20.3829	20.1559	19.1943	17.2098	15.1786	17.3326	19.5392	19.1151	29.1659	17.9911	21.5685	19.4386	17.8076	16.7083	16.2981	20.2584	20.6327	17.8736	20.2854	16.5294	19.2331	16.9931	16.8401	20.3923
ENSG00000024862	CCDC28A	25901	protein_coding	21.1268	21.4272	20.4151	26.305	22.4873	24.8498	22.2524	20.1406	17.624	19.5883	20.0968	22.9514	20.1032	21.3991	23.5612	16.5721	16.6435	16.456	17.4088	17.3664	21.6653	17.1034	14.0532	19.5827	17.8028	19.1984	18.0789	15.8318	19.6525	19.1771	30.8663	23.1308	27.5478	26.6106	24.4133	26.3807
ENSG00000025039	RRAGD	58528	protein_coding	0.748834	0.888568	0.779147	0.957332	0.767457	1.24577	0.947025	0.923596	0.727087	1.01459	0.729127	1.03137	0.825852	0.84232	0.960425	0.671187	0.679879	0.615256	0.763756	0.839403	1.06491	0.95852	0.888173	0.907898	0.641508	0.981658	0.789181	0.890487	0.94141	0.692034	0.31011	0.509206	0.549618	0.550116	0.640678	0.561571
ENSG00000025156	HSF2	3298	protein_coding	24.9515	24.0873	18.3172	26.0099	27.1074	24.8456	25.5835	24.0201	25.0036	25.8754	24.0932	25.3582	27.4586	24.8918	24.7153	23.4189	21.7156	21.5413	26.4598	25.1353	35.2942	25.1748	25.336	27.312	24.1622	24.251	23.8539	26.1909	28.3141	23.4155	25.3317	22.8897	25.1788	21.8508	24.0048	26.1871
ENSG00000025293	PHF20	51230	protein_coding	25.434	25.5005	23.2212	30.6347	29.4245	27.7807	26.3026	25.4528	26.6918	25.665	25.3151	28.9383	26.5082	25.9969	23.6577	24.8299	23.4463	24.0967	25.7891	24.0629	26.3326	24.0868	23.264	24.6188	25.2463	24.0436	22.6558	25.1997	25.9633	24.2766	20.3295	18.4266	19.9018	18.3446	18.6909	19.6331
ENSG00000025423	HSD17B6	8630	protein_coding	1.73718	1.63252	1.65018	1.4052	1.51243	1.87575	1.43351	1.07011	1.05016	1.49687	1.77365	1.8641	1.74616	0.971443	1.36581	1.09465	1.07289	1.4717	1.49174	1.40476	1.21499	1.28373	1.03571	1.0051	1.55848	1.15149	1.76975	1.13619	1.13934	1.7736	3.05988	2.51804	2.3418	2.56218	2.45442	1.7233
ENSG00000025434	NR1H3	10062	protein_coding	8.0957	6.7971	5.30196	7.9608	6.21985	10.2794	8.03472	8.14731	5.87168	7.05078	8.23509	6.72902	5.38261	8.46479	8.83151	6.77668	6.81942	6.43754	5.67557	4.50514	3.10716	6.358	4.95042	6.87044	7.29894	6.33022	5.36684	4.69279	4.8025	6.23517	11.3047	9.80094	11.2099	8.79721	7.51448	5.6961
ENSG00000025708	TYMP	1890	protein_coding	1.24253	0.93939	0.765771	1.84758	1.28365	2.64467	1.42407	1.6775	0.941824	1.19031	1.50415	1.2636	0.901654	2.07769	3.63024	1.35291	1.78188	1.21906	1.1158	1.06387	0.343736	1.09279	0.477664	1.18734	1.38078	0.87634	1.40577	0.673601	0.613307	1.45164	0.860229	0.68371	0.758415	0.539008	0.321136	0.376474
ENSG00000025770	NCAPH2	29781	protein_coding	13.5132	9.57813	7.96305	13.8028	7.97202	20.4368	14.9195	13.0333	8.96975	12.4015	15.6458	10.5887	7.79182	16.4856	24.2769	12.6774	12.703	10.6389	7.72755	6.39896	3.52233	11.1501	8.78865	12.8952	12.7055	8.50747	7.86694	6.61375	7.71762	11.7764	19.4747	14.5757	14.5385	11.5723	9.71504	6.14652
ENSG00000025772	TOMM34	10953	protein_coding	101.789	90.6783	62.485	93.9877	86.9012	95.592	90.5469	94.8856	91.4933	89.5984	93.0265	91.7471	90.9727	101.115	101.142	109.641	107.65	97.3413	89.7076	81.8851	69.0875	89.9683	93.8993	92.9796	105.574	95.3549	79.6909	76.7181	91.3384	93.8218	62.2715	63.5898	68.127	62.8341	57.6304	53.5421
ENSG00000025796	SEC63	11231	protein_coding	49.2862	54.5452	45.1283	64.0242	64.4636	60.5094	55.3447	51.3258	58.3232	49.3811	49.2902	65.3251	57.2326	51.0005	46.8609	53.2345	47.2649	48.7689	55.6966	54.8426	78.6084	54.3827	62.6256	51.8315	51.9839	53.557	51.1926	58.773	56.1411	48.7621	56.2606	53.537	55.6253	53.5458	55.6623	65.7495
ENSG00000025800	KPNA6	23633	protein_coding	45.3685	49.4835	58.0856	54.7539	54.0097	49.964	45.4718	47.7177	49.5772	44.7856	46.6259	56.9216	47.1886	47.2827	43.0859	45.2196	43.614	47.5303	46.4182	44.3324	47.5878	43.9517	45.4284	43.1242	44.2511	43.3594	41.6399	46.4921	42.7383	41.3897	38.995	35.0859	39.6744	39.6395	38.868	40.7624
ENSG00000026025	VIM	7431	protein_coding	0	0.0105381	0.0213043	0	0.0228923	0	0	0.0303047	0	0	0.0121647	0	0.0232265	0.0118448	0.0230584	0.0100104	0.0123933	0.0269168	0	0	0	0.0131045	0	0.0113125	0	0	0.0133936	0	0	0	0	0	0	0	0	0
ENSG00000026036		NA	protein_coding	0.947689	0.491885	0.424446	0.731472	0.573363	1.42598	1.08781	0.828016	0.448833	1.07715	1.14947	0.888411	0.383415	1.05182	1.60788	0.581215	0.705464	0.781413	0.496972	0.350996	0.12562	0.701187	0.497662	0.708337	0.666481	0.406186	0.312586	0.550575	0.452136	0.567793	1.543	1.00227	0.916188	0.790363	0.822675	0.422307
ENSG00000026103	FAS	355	protein_coding	6.94606	5.90629	4.72477	7.37706	8.36955	6.87618	6.47685	5.44136	7.09154	5.91404	6.2987	7.28341	7.84515	6.62769	6.91111	7.2918	5.72707	6.76875	7.11124	7.91894	11.5188	5.98273	7.23649	6.86521	6.44556	6.15244	6.11476	7.20823	6.56522	5.89217	9.98201	8.69404	10.2664	8.82563	9.30227	11.5682
ENSG00000026297	RNASET2	8635	protein_coding	7.14468	7.92462	9.93273	8.84285	8.80176	9.93336	9.76772	8.49211	7.60955	9.33119	6.7966	6.91245	5.40642	6.72867	6.86486	5.1075	6.33622	6.23743	6.21628	4.33579	3.72014	6.22319	5.22085	6.13632	7.90618	6.40066	5.44193	4.76373	5.25805	6.32029	3.60348	3.3611	2.92811	3.18867	3.35407	2.22211
ENSG00000026508	CD44	960	protein_coding	0.0724173	0.0327533	0.0441437	0.115381	0.130444	0.0272241	0.0663981	0.054944	0.0502708	0.0544576	0.0441104	0.0313972	0.0481267	0.0429506	0.0537507	0.10371	0.0385195	0.0348582	0.0314069	0.0894366	0.0762117	0.0407298	0	0.0293003	0.0613332	0.0462051	0.0346905	0.0626298	0.114293	0.0630132	0.0126502	0.0199729	0.00700636	0.00719252	0	0
ENSG00000026559	KCNG1	3755	protein_coding	0	0	0	0	0	0	0	0.0144836	0	0	0	0	0	0	0	0	0	0.0128644	0	0	0	0	0	0	0	0	0	0	0	0	0	0	0	0	0	0
ENSG00000026652	AGPAT4	56895	protein_coding	0.036922	0.0382693	0.0464201	0.0248884	0.0415669	0.0572561	0.0380848	0.0715339	0.0220263	0.0238608	0.0309234	0.0275136	0.033739	0.0559191	0.0502422	0.0436233	0.0225033	0.0390995	0.0352282	0.017914	0.0400709	0.0190356	0.00634988	0.0287572	0.0429973	0.0431892	0.0340475	0.0274415	0.0427333	0.0309226	0.0399077	0.0560077	0.0589413	0.0302537	0.0238565	0.0316964
ENSG00000026751	SLAMF7	57823	protein_coding	0	0	0.0228163	0	0	0	0	0	0	0	0	0	0	0	0	0	0	0	0	0	0	0	0	0	0	0	0	0	0	0	0	0	0	0	0	0
ENSG00000026950	BTN3A1	11119	protein_coding	9.77395	9.95581	8.54058	10.1348	10.4607	10.657	10.2138	8.92039	9.38593	9.33261	8.21868	10.3507	7.85698	7.13923	6.83049	7.62377	7.11081	7.34461	8.49839	7.08734	8.52382	7.61679	7.99005	7.39982	8.17515	8.57127	8.7486	7.80976	9.00311	8.00249	12.3457	11.1092	11.59	10.7691	11.5409	11.8944
ENSG00000027001	MIPEP	4285	protein_coding	8.8925	8.75815	6.08638	8.87361	10.4571	9.3672	9.41733	8.56511	8.95122	7.8698	8.02852	10.3941	10.2904	9.73558	10.2159	9.00773	8.23622	8.63562	9.07736	9.85367	13.5983	9.46958	8.54827	9.09069	9.62714	9.31176	8.32806	9.07388	9.39324	8.45574	8.52498	7.20602	7.76943	7.46677	7.98882	8.77847
ENSG00000027075	PRKCH	5583	protein_coding	1.22921	1.41459	0.636899	1.24539	1.65055	1.23227	1.3866	1.40337	1.40794	1.14005	1.2764	1.7498	1.33427	1.18729	1.12862	1.53152	1.2786	1.23859	1.19414	1.32291	1.49844	1.39805	1.38371	1.33951	1.40351	1.23742	1.34254	1.24026	1.31921	1.27637	1.20246	1.28827	1.52225	1.32666	1.24766	1.38993
ENSG00000027644	INSRR	3645	protein_coding	0	0	0	0	0	0	0	0	0	0	0.0121085	0	0	0	0	0	0	0	0	0	0	0	0	0	0	0	0	0	0	0	0	0	0	0	0	0
ENSG00000027697	IFNGR1	3459	protein_coding	76.8652	73.8592	46.8887	83.9734	86.6255	74.7871	78.8901	84.3419	89.8125	80.2466	82.5688	82.0693	97.9452	88.5572	88.1102	87.9692	83.5332	89.6275	80.9833	89.2014	105.126	78.2638	91.4441	80.7884	88.0476	79.1548	77.8113	85.8657	89.5907	76.2241	61.2713	53.8521	54.0229	51.1366	55.903	60.6771
ENSG00000027847	B4GALT7	11285	protein_coding	4.0321	2.5942	1.67283	3.36336	2.6477	6.26431	4.0308	3.89088	2.44563	3.90425	4.41448	2.5243	2.41525	5.01481	6.04337	3.70704	3.61637	3.49874	1.91713	1.374	0.702497	3.21206	2.05946	3.82916	3.5317	2.65008	2.18863	1.74795	2.26313	3.18815	5.88213	4.78672	4.34856	3.75692	2.50942	1.54356
ENSG00000027869	SH2D2A	9047	protein_coding	0.36867	0.240191	0.441437	0.390521	0.379474	0.399287	0.796777	0.627932	0.402167	0.408432	0.478913	0.408164	0.28876	0.736295	0.955568	0.352614	0.436554	0.306752	0.50251	0.408853	0.0762117	0.298685	0.39854	0.750087	0.490665	0.18482	0.249772	0.563669	0.548608	0.378079	0.278305	0.239675	0.112102	0.316471	0.245015	0.271278
ENSG00000028116	VRK2	7444	protein_coding	17.5864	19.6956	18.113	24.6637	23.5908	21.1343	19.3701	20.4345	20.8049	19.3978	17.8676	21.1013	22.9478	20.8356	20.7875	20.2207	19.4206	21.0304	22.2543	20.5543	27.4701	21.0344	22.2225	21.0601	20.7308	19.1986	19.496	23.3721	22.9417	20.7201	13.1556	11.0778	12.1338	12.1102	12.5957	13.1142
ENSG00000028137	TNFRSF1B	7133	protein_coding	0	0	0	0	0	0.0240007	0	0	0	0	0.0166661	0.0415195	0	0	0.0157954	0.0548582	0.0339586	0.036877	0	0	0	0	0.0239558	0.0464958	0	0.0203671	0	0	0	0	0	0	0.0185303	0	0	0
ENSG00000028203	VEZT	55591	protein_coding	17.6647	18.1444	16.3784	20.8608	22.587	18.5156	18.7766	18.9496	21.2016	17.2488	16.8724	22.2067	23.1774	18.3381	17.3525	18.6011	16.6187	17.7608	19.3102	20.4181	30.383	18.8026	20.711	18.4492	18.9614	18.2317	18.2527	21.9789	20.4363	18.682	14.2392	13.0375	15.0381	12.9618	14.0805	16.9555
ENSG00000028277	POU2F2	5452	protein_coding	0.0942632	0.0601248	0.145861	0.146633	0.091428	0.189905	0.152912	0.138322	0.103817	0.0899703	0.111048	0.0950984	0.0397555	0.128403	0.157871	0.0970934	0.0848516	0.145894	0.0691837	0.0703617	0.0629553	0.104674	0.0399051	0.103269	0.0825648	0.127227	0.114625	0.0862265	0.109099	0.124926	0.139331	0.117325	0.185205	0.0475315	0.119939	0.0497982
ENSG00000028310	BRD9	65980	protein_coding	6.59947	6.39188	5.84324	7.23475	7.48245	9.40075	7.33314	7.09628	6.32551	7.57887	7.34552	7.79457	6.38306	8.64834	8.93034	7.37946	7.20815	7.30966	6.27043	5.09374	4.23657	6.81909	5.99006	6.91067	7.62298	6.43843	5.9314	5.51316	5.81235	7.01564	6.31409	5.39904	5.16131	4.81677	4.52229	4.12391
ENSG00000028528	SNX1	6642	protein_coding	32.3564	32.9756	27.013	35.2687	36.1319	37.7278	34.4359	32.0316	32.5006	32.5739	31.3825	35.2051	31.8574	31.2964	32.9009	31.0013	29.3642	29.4256	31.3144	29.1219	35.8233	29.8989	33.1176	29.2858	31.9564	30.6797	28.1863	29.3592	29.9125	29.5164	31.8875	27.9507	28.7067	28.0012	27.455	29.4826
ENSG00000028839	TBPL1	9519	protein_coding	4.96068	5.91024	3.82961	4.83985	5.76111	4.2827	5.21864	5.323	5.56983	4.77837	4.84822	4.8873	5.91679	4.83025	4.92655	4.86363	4.53198	4.83851	5.6299	5.62443	7.91505	4.96701	5.3703	5.1477	5.5945	5.39041	5.06287	5.04525	5.28818	5.13548	4.9542	3.9869	4.0568	4.35	4.66954	4.76663
ENSG00000029153	ARNTL2	56938	protein_coding	36.3996	35.0252	49.269	36.2964	37.3476	35.8387	36.7168	35.0194	41.4962	34.9098	33.1548	39.5914	41.1466	33.9073	35.277	36.4468	33.8331	34.9849	39.2418	39.9191	52.1812	34.1134	45.7903	34.1696	38.8492	35.7572	33.9728	36.4854	36.819	31.7293	21.6672	21.1011	22.6675	20.5527	23.1489	22.9885
ENSG00000029363	BCLAF1	9774	protein_coding	87.1654	98.2134	108.547	119.746	114.948	103.648	97.8001	91.3369	107.754	86.1832	85.5532	123.45	101.821	87.8762	76.1324	87.4195	78.198	82.485	97.8157	92.0421	150.206	94.4748	113.651	91.3224	90.7579	87.3028	84.5534	109.644	103.241	80.5709	84.0242	75.7413	83.7109	78.9089	81.0314	100.475
ENSG00000029364	SLC39A9	55334	protein_coding	29.1951	30.7419	31.0668	35.3343	35.2418	35.9116	31.8974	30.5892	31.8779	29.7398	32.0379	37.9625	31.5794	32.7244	30.8993	28.7377	26.6279	30.1947	30.8718	29.6536	37.4459	30.5885	30.3796	30.7698	27.8174	28.0062	25.7081	31.211	29.2891	29.9201	38.533	32.283	34.8959	33.3261	32.8022	36.1812
ENSG00000029534	ANK1	286	protein_coding	0.0365553	0.00505189	0.0102131	0.0246412	0	0.067185	0.0223446	0	0	0.018899	0.0291583	0.0363204	0	0.0397483	0.011054	0.0143967	0.00594126	0.00645185	0.00581305	0.0177361	0.00881619	0.0188465	0	0	0.0252268	0.0285068	0.0321041	0.0144901	0.0211544	0.0174945	0.0878028	0.0369676	0.0389039	0.0266251	0.0251941	0.0278947
ENSG00000029559	IBSP	3381	protein_coding	0	0	0	0	0	0	0	0	0	0	0	0	0	0	0	0	0	0	0	0	0	0	0	0	0	0	0	0	0	0	0	0	0	0	0	0
ENSG00000029639	TFB1M	51106	protein_coding	34.1467	36.5537	26.0723	33.2213	35.4521	30.9454	31.1618	33.863	33.6775	35.5392	33.1134	35.142	36.8177	31.7804	31.7029	33.8408	30.9114	34.2457	36.2596	35.1069	36.4916	33.1801	31.2617	34.7391	35.5292	32.8115	31.8213	32.3288	35.7987	32.3927	29.8092	28.7226	30.6528	29.3519	31.0002	28.9567
ENSG00000029725	RABEP1	9135	protein_coding	23.7722	23.8534	19.9953	29.1718	30.8858	28.1953	26.1197	23.2986	27.5738	25.0718	24.1279	30.6099	29.9742	25.5866	22.8675	26.5417	23.0547	25.1051	28.212	28.6381	39.4697	26.0015	28.5656	26.3446	25.9872	25.5945	25.5539	29.6764	28.0099	24.1451	22.4456	20.4404	22.8003	21.7772	22.8515	26.4423
ENSG00000029993	HMGB3	3149	protein_coding	69.3106	77.5256	59.2488	63.8278	70.053	59.3068	66.6778	63.9813	69.4136	59.3633	60.0688	68.6716	70.1542	65.1465	57.7236	78.5411	68.409	60.8863	67.8468	67.7626	84.3416	65.3851	77.4401	66.6321	66.6321	72.7005	60.5757	62.6157	67.3035	57.3968	57.4036	62.733	62.1733	61.1261	59.648	60.4051
ENSG00000030066	NUP160	23279	protein_coding	34.9079	39.5287	32.8396	47.227	43.5636	40.1776	39.4964	37.175	39.8064	36.0629	36.6436	46.7783	40.9193	38.3466	36.3924	37.1202	33.0388	35.3989	39.9151	38.0939	49.4478	37.1333	38.7516	38.023	37.2227	36.4367	33.6927	40.2799	39.035	33.3755	37.0315	31.8808	35.7629	33.4282	33.963	38.6746
ENSG00000030110	BAK1	578	protein_coding	53.5587	41.0815	25.2247	35.281	30.0512	50.0104	40.4636	44.2491	40.3071	47.4155	46.711	31.8047	31.0878	53.1879	61.7795	53.219	57.1588	42.105	32.8004	30.2712	15.7069	39.4952	35.1463	39.4417	49.6848	43.8653	33.8479	25.9924	27.2942	39.1382	36.0003	35.5171	32.5035	29.8907	26.8393	18.211
ENSG00000030304	MUSK	4593	protein_coding	0	0	0	0	0	0	0	0	0	0	0	0	0	0	0	0	0	0	0	0	0	0	0	0	0	0	0	0	0	0	0	0	0	0	0	0
ENSG00000030419	IKZF2	22807	protein_coding	0.290211	0.329767	0.378381	0.45646	0.377544	0.34077	0.374496	0.333194	0.297526	0.372318	0.324082	0.429316	0.392877	0.355631	0.263273	0.359817	0.288246	0.199193	0.358941	0.250322	0.66103	0.315869	0.414074	0.330082	0.311539	0.377191	0.232218	0.325936	0.261246	0.252057	0.170393	0.217396	0.165868	0.176146	0.150012	0.23991
ENSG00000030582	GRN	2896	protein_coding	57.4185	34.2533	33.3254	54.3075	28.3786	99.2171	66.1841	57.8868	35.8485	51.9396	69.9148	43.8666	24.8356	80.1678	124.956	47.4909	51.4602	46.5129	30.9543	21.3378	7.02298	46.3098	32.5396	50.9105	50.4904	33.4295	30.1971	23.2854	29.4687	47.4722	119.245	84.5886	74.1397	58.1834	40.12	25.1909
ENSG00000031003	FAM13B	51306	protein_coding	13.6529	15.4871	12.9092	16.1006	18.5185	15.1035	15.0784	14.8379	15.8723	14.5566	12.6983	17.1422	17.2349	15.7775	14.0072	14.5593	13.6625	14.806	15.4143	15.733	21.4901	14.7752	18.0132	13.9418	15.153	14.7836	14.2256	16.6032	15.1196	14.039	16.9512	15.9077	17.471	17.8297	18.0602	20.737
ENSG00000031081	ARHGAP31	57514	protein_coding	0	0	0	0.00946061	0	0	0	0	0.00669813	0	0	0	0	0	0.0127321	0.0110547	0.00684316	0	0	0	0.0101545	0	0.0193098	0	0	0	0.00739551	0	0	0	0	0	0	0.0076667	0	0
ENSG00000031691	CENPQ	55166	protein_coding	43.4889	43.3605	43.9564	51.7534	56.6251	49.3736	46.6989	40.3631	48.5788	49.343	41.7714	45.995	63.3902	44.934	43.5653	41.2783	37.5455	45.6135	46.8653	48.6166	74.1387	44.4529	56.1431	47.825	46.0344	45.4787	47.9027	52.1198	51.9517	44.3379	46.03	46.0427	44.6343	43.6325	47.3811	54.4493
ENSG00000031698	SARS1	6301	protein_coding	61.9871	56.8976	39.536	65.62	53.1346	66.6926	58.4176	62.1887	60.1456	56.8492	61.9829	59.0316	52.0674	67.3935	60.2178	62.1925	59.6146	56.7384	56.8605	46.3194	38.4067	57.0085	52.4359	59.8468	60.097	53.6969	49.387	48.3087	54.0202	55.0127	68.537	67.6293	66.6245	61.7102	58.0757	53.4634
ENSG00000031823	RANBP3	8498	protein_coding	17.6006	15.217	14.767	20.1906	16.8704	26.8918	22.3756	19.9311	15.8974	17.8152	21.38	18.4567	14.4361	25.52	26.2507	19.1804	20.0241	17.5719	14.6097	13.3152	7.92704	18.0117	14.0164	18.3723	18.3473	14.3972	14.5821	13.7957	16.3723	16.9902	19.5926	17.1289	16.5968	15.2616	12.6237	10.8416
ENSG00000032219	ARID4A	5926	protein_coding	9.06931	9.61443	8.37876	13.2389	12.471	11.8197	10.785	9.05473	10.6122	8.985	8.73168	12.4874	9.13476	8.48562	7.78686	8.10348	6.9754	7.38783	9.07454	8.11506	13.9415	8.29533	9.33115	8.45016	8.48311	9.07992	7.86415	11.7615	10.0981	7.28606	15.535	13.9494	15.3755	13.8159	14.7258	17.0321
ENSG00000032389	EIPR1	7260	protein_coding	8.99994	7.32925	5.24091	8.49182	7.2051	11.4076	10.1383	9.41473	7.36168	9.00879	10.1879	7.55112	7.41531	10.7877	14.1394	9.18032	9.449	8.17962	7.19428	6.81486	3.59264	8.18969	6.68942	9.42302	9.09023	7.52931	7.93434	5.97312	6.94431	8.4273	10.734	10.0197	9.66381	8.23785	7.64064	5.70993
ENSG00000032444	PNPLA6	10908	protein_coding	2.5629	1.69859	1.75547	3.10845	1.14172	5.86263	3.6301	2.749	1.92021	2.8685	4.03584	2.5081	1.04087	4.10952	6.63336	2.40943	2.68738	1.95528	1.68281	1.2836	0.372193	2.57637	1.69357	2.65744	2.38674	1.75148	1.52959	1.33269	1.41404	2.32121	6.57511	4.69127	3.50966	3.12119	2.43114	1.30381
ENSG00000032742	IFT88	8100	protein_coding	6.15723	6.75679	5.81038	7.61888	8.24064	8.14602	7.20487	6.10899	7.16142	6.87855	6.2645	8.02142	7.92814	6.94252	7.11884	6.67277	5.50048	6.24677	6.90183	6.99845	10.8724	6.61526	8.29368	6.88923	6.16195	6.59797	5.83101	6.83554	6.98929	6.4704	7.49801	6.08516	7.12562	6.30356	6.94409	8.18127
ENSG00000033011	ALG1	56052	protein_coding	29.935	29.2373	28.7655	26.4273	25.7397	29.63	29.261	29.8221	27.6753	29.3741	30.1729	28.3229	24.7985	31.2691	34.0479	32.5061	30.8948	29.7991	26.2078	24.58	18.9988	26.4967	26.1466	29.3964	30.9745	28.7158	25.331	21.4806	22.4474	27.9276	33.9706	32.9404	33.197	30.5564	30.139	26.1002
ENSG00000033030	ZCCHC8	55596	protein_coding	8.13885	7.90831	8.01202	9.21339	9.58314	9.47984	9.13462	8.4574	8.84196	8.81806	8.02495	8.80998	9.13017	8.13644	7.85424	8.11415	7.07208	7.09966	8.13002	7.61789	9.76398	8.30297	7.85532	8.05314	8.59656	7.94345	7.75686	7.68959	8.29346	7.19673	8.82383	8.49309	8.31651	8.47448	8.57053	8.68056
ENSG00000033050	ABCF2	10061	protein_coding	3.74945	3.42626	3.03577	3.97168	2.73369	3.81473	4.33818	3.95336	3.44495	3.70549	3.69876	4.18153	3.35629	4.13639	4.60464	4.19893	3.53199	3.86253	3.27324	2.78446	2.8789	3.41905	3.63212	4.18889	3.76243	3.47589	3.58858	3.07864	2.55357	3.63763	3.40631	3.41773	2.71452	2.99565	2.42594	2.07287
ENSG00000033100	CHPF2	54480	protein_coding	20.1333	14.4632	11.4336	19.8036	14.3429	33.2509	23.0927	22.4935	14.3644	19.9604	25.9045	19.1739	13.6374	27.5124	34.4002	18.8895	20.4114	17.8583	14.5826	11.6279	7.24382	18.3565	11.644	18.4364	17.8614	14.4195	13.6343	12.1662	14.2492	18.5968	26.693	21.8633	18.9961	16.7321	12.8248	9.90203
ENSG00000033122	LRRC7	57554	protein_coding	0	0	0	0	0	0	0	0	0	0	0	0	0	0	0	0	0	0	0	0	0	0	0	0	0	0	0	0	0	0	0	0	0	0	0	0
ENSG00000033170	FUT8	2530	protein_coding	8.86387	8.90582	7.49261	10.1829	10.1573	8.7477	9.56234	7.97103	9.34263	8.7362	8.02399	10.5458	11.2707	9.33343	9.11039	10.2053	9.48976	8.9772	9.43791	10.7882	13.0993	8.26467	9.47083	8.85524	9.9368	8.4271	9.36133	10.2378	10.0843	8.57434	6.09718	5.22573	6.37253	5.73829	6.14153	7.39348
ENSG00000033178	UBA6	55236	protein_coding	28.1162	28.7213	30.7092	38.6203	34.172	32.2146	31.8222	28.6683	33.8874	29.3522	27.5469	35.8739	32.4262	27.446	27.1227	26.5336	25.6018	28.2172	30.1273	29.2583	41.2945	28.4562	33.3443	28.2349	29.182	28.936	26.702	33.6816	31.9742	27.4413	21.6947	18.4093	20.4659	19.4348	20.3038	24.1434
ENSG00000033327	GAB2	9846	protein_coding	9.82591	9.58869	8.04042	10.7599	9.21692	11.2022	8.88458	11.391	10.0369	9.407	9.85126	9.55055	7.29308	9.93611	9.47757	9.95739	9.65768	9.21269	7.97629	6.47272	5.02988	8.81021	8.6564	8.1932	10.2216	8.51811	8.03255	7.3433	7.55166	9.33986	5.77433	5.22366	7.11959	5.35693	5.27982	4.43434
ENSG00000033627	ATP6V0A1	535	protein_coding	13.5163	14.7571	14.069	16.7124	16.5058	16.8303	15.2026	14.744	14.8839	14.3867	14.1938	17.4936	13.5009	14.3873	12.6604	14.1081	13.4096	13.0829	13.7579	12.4498	13.042	14.0239	12.6737	13.087	13.2248	12.8667	11.4147	14.1257	12.7658	12.4531	16.4393	16.8469	17.4346	17.4835	16.8426	17.3111
ENSG00000033800	PIAS1	8554	protein_coding	7.87743	9.35471	8.87595	10.1869	11.0845	8.78045	9.54527	8.53014	9.83075	8.84797	8.5159	10.2835	9.45098	8.30926	7.61143	8.37037	7.36251	7.95598	8.61841	9.84432	12.1679	9.02725	9.81808	8.93127	8.1991	8.62915	8.11304	10.0508	9.32465	8.33826	9.01083	8.0725	9.35012	9.22055	9.03161	11.11
ENSG00000033867	SLC4A7	9497	protein_coding	19.681	20.9196	19.5061	27.4554	27.5402	24.1868	22.0343	22.7391	26.9997	21.0079	19.899	27.6496	25.5419	20.6509	19.0643	20.831	18.6186	20.8417	23.2818	22.251	35.5175	20.5546	26.1463	21.367	21.9236	19.9649	20.9361	25.8037	23.8554	19.3812	12.0604	11.0065	12.7333	11.7786	11.9023	14.7129
ENSG00000034053	APBA2	321	protein_coding	0.392638	0.317631	0.272908	0.3615	0.207001	0.871236	0.456589	0.274026	0.283365	0.287161	0.403324	0.28545	0.0700076	0.392719	0.564695	0.301724	0.37355	0.182544	0.173607	0.0743423	0.083146	0.286363	0.263517	0.187535	0.356873	0.190435	0.24222	0.227761	0.343598	0.26582	0.386435	0.348644	0.254795	0.261565	0.148505	0.0657692
ENSG00000034152	MAP2K3	5606	protein_coding	29.7976	21.8181	26.465	31.3388	18.8016	38.888	31.4749	29.6055	22.9364	28.5223	35.7605	26.3027	21.2098	37.5973	46.6178	29.2901	32.4562	29.6542	22.944	17.873	8.52282	25.8917	22.1048	28.9899	28.9149	21.0763	20.1824	17.4477	20.1278	24.1677	38.4225	32.2483	30.9331	27.8333	22.8786	15.8169
ENSG00000034239	EFCAB1	79645	protein_coding	0	0	0	0	0	0	0	0	0	0	0	0	0	0	0	0	0	0	0	0	0	0	0	0	0	0	0	0	0	0	0	0	0	0	0	0
ENSG00000034510	TMSB10	9168	protein_coding	3095.71	2727.85	1997.79	2649.35	2589.32	2888.6	2702.21	3468.04	2905.56	3504.31	3553.73	2459.41	3735.7	3346.05	3444.33	3278.75	3591.3	3503.28	2760.64	2948.88	1812.3	2679.75	1577.85	3052.92	3376.02	3072.37	3443.42	2833.06	3189.89	3264.5	1812.52	1803.63	1795.14	1502.36	1781.86	1403.49
ENSG00000034533	ASTE1	28990	protein_coding	6.64146	6.20736	4.73004	7.40109	6.9497	7.11744	6.14224	5.46964	6.63243	6.13289	6.70616	7.68969	6.03383	8.1936	7.08719	7.24211	6.8322	6.44366	6.62982	6.85446	7.69395	6.21482	5.20264	7.3128	5.9013	6.75839	6.35197	6.07171	5.88727	6.20992	7.80094	6.40579	7.06817	6.81558	6.36992	6.26175
ENSG00000034677	RNF19A	25897	protein_coding	28.2481	28.9131	26.0603	34.2187	34.9681	30.4934	27.7245	30.8381	36.0292	29.2899	28.6525	34.6718	29.6032	26.4743	24.1474	25.3136	25.8257	27.0691	28.7219	25.895	36.0941	28.2001	30.158	26.7554	29.1713	27.1392	27.3535	31.0386	32.6812	26.5752	20.822	18.8702	21.6889	20.2512	20.9292	22.9281
ENSG00000034693	PEX3	8504	protein_coding	23.8253	25.2296	22.5218	30.5849	29.1831	27.8432	25.8517	25.5794	26.6684	26.1255	24.9855	27.7693	25.4035	25.4767	24.0388	25.9251	22.8257	22.9905	24.4622	23.6608	29.2292	25.4058	28.2068	28.2423	28.1276	25.2864	23.9087	25.043	27.5215	23.6945	21.372	18.7816	20.3591	18.5129	18.335	19.7416
ENSG00000034713	GABARAPL2	11345	protein_coding	28.476	27.7981	17.4748	24.5132	28.737	25.9974	25.9088	25.7694	26.6381	27.0488	29.0766	23.2685	27.5988	24.5643	29.2032	24.5469	24.3378	24.5779	27.0654	26.7417	36.3044	23.3231	20.777	24.9388	26.2872	26.2284	24.7361	21.7262	27.1657	23.3652	31.0123	23.8025	28.7473	26.1207	27.7218	25.165
ENSG00000034971	MYOC	4653	protein_coding	0	0	0	0	0	0	0	0	0	0	0	0	0	0.0582784	0.0283627	0	0	0	0	0.0303385	0	0	0	0	0	0	0	0	0	0	0	0.0316175	0	0	0	0
ENSG00000035115	SH3YL1	26751	protein_coding	3.53961	4.03748	3.784	4.24618	3.71481	4.00753	3.60841	3.61426	3.26012	3.51941	3.27492	3.67069	2.72148	3.01808	3.15745	2.63443	2.72565	2.92234	3.10096	2.79251	3.76239	3.25982	3.02442	3.02973	3.37653	3.20727	2.85846	2.82486	3.44015	2.9581	3.97416	3.29867	3.45887	3.53786	3.65929	3.71334
ENSG00000035141	FAM136A	84908	protein_coding	78.9545	83.8151	49.8113	84.3731	82.5135	82.7119	87.5974	78.1745	83.989	79.0379	82.4291	84.9873	97.3529	86.5396	88.9713	87.9118	81.0682	82.0081	87.0879	88.3225	113.325	83.7857	97.5728	84.6239	81.5532	88.6909	77.3229	81.6213	83.1165	76.3469	75.1197	66.4585	69.7126	66.6278	70.9803	67.536
ENSG00000035403	VCL	7414	protein_coding	36.8999	31.3613	29.0024	40.6408	35.6824	41.2899	35.1186	38.9004	40.1098	34.1858	35.742	39.9765	33.2676	41.0546	39.8591	38.4298	36.2212	35.904	33.6619	33.7751	30.7133	35.0412	35.2799	34.5275	39.3009	31.381	28.3213	32.7084	35.149	33.2016	14.5541	12.9757	14.1458	12.5797	12.2439	12.8405
ENSG00000035499	DEPDC1B	55789	protein_coding	38.9053	42.1199	27.4663	44.505	46.8546	39.5957	40.077	37.8131	42.0348	40.9606	39.6878	44.202	47.1911	39.208	36.611	37.8596	34.3998	38.8386	42.48	44.4444	56.8729	39.9736	42.7793	43.9999	42.4913	39.1608	35.8285	40.5921	44.0085	38.5452	47.8736	40.0432	48.0267	44.9409	45.5275	49.3591
ENSG00000035664	DAPK2	23604	protein_coding	0.294788	0.244436	0.194424	0.201969	0.147983	0.186518	0.28801	0.288086	0.253699	0.209869	0.291416	0.282331	0.344446	0.238714	0.311265	0.277872	0.23563	0.25588	0.20749	0.192266	0.153845	0.19932	0.159574	0.331225	0.315155	0.192198	0.264834	0.293084	0.223728	0.222026	0.018572	0.0244355	0.0462877	0.0422378	0.0149879	0.011063
ENSG00000035681	NSMAF	8439	protein_coding	11.7809	13.1633	9.38286	14.3734	16.8614	15.0928	13.7148	13.0164	14.3589	12.0932	12.5725	15.3428	14.6915	13.0865	12.1865	15.1578	12.7152	12.7128	15.0042	14.908	19.7936	13.7416	14.7859	13.1912	13.2545	12.9076	13.2134	14.6941	15.1282	11.5619	10.3764	9.62806	11.1989	10.3666	10.4929	11.4468
ENSG00000035687	ADSS2	159	protein_coding	35.5765	38.6778	29.3864	42.4733	43.5947	35.4687	38.5439	36.126	40.0341	33.4454	32.6076	39.2949	40.9469	36.0797	34.0605	37.2528	32.3815	35.7514	38.0484	39.4569	54.828	37.0781	42.8458	36.5514	37.5988	39.9158	36.5263	41.8971	40.4901	34.7292	29.6074	27.7035	29.4597	27.6527	31.2062	32.4943
ENSG00000035720	STAP1	26228	protein_coding	0	0	0	0	0	0	0	0	0	0	0	0	0	0	0	0	0	0	0	0	0	0	0	0	0	0	0	0	0	0	0	0	0	0	0	0
ENSG00000035862	TIMP2	7077	protein_coding	16.8277	13.4596	11.7455	17.932	14.6615	16.0165	16.2107	15.3015	15.1035	14.9728	13.7487	15.5524	13.2962	15.9558	15.3929	16.5568	16.7857	15.3963	13.4708	13.1789	10.7135	14.2689	13.7854	14.8957	15.7148	14.0425	13.6239	13.012	14.6241	13.9607	8.97575	8.33753	8.60025	8.58636	7.49712	8.28738
ENSG00000035928	RFC1	5981	protein_coding	56.265	62.2087	50.9915	74.5608	72.7804	67.2198	63.1053	56.6008	62.5266	53.5515	56.1048	79.8077	63.3399	58.2612	51.2111	56.0009	48.2612	50.8329	60.8112	57.733	84.2939	61.5697	63.0665	59.0679	56.7631	56.5277	53.5495	62.9849	62.2199	53.9011	64.8278	56.9887	66.0795	60.3907	59.2301	71.6864
ENSG00000036054	TBC1D23	55773	protein_coding	21.9737	24.1112	21.006	29.5041	25.937	26.7679	25.9502	24.4105	26.1416	22.6024	22.6263	29.0628	23.9698	20.1125	20.1069	19.1098	18.7759	20.4702	23.124	20.521	30.3257	21.452	23.9901	22.2291	21.4831	20.8274	19.8762	25.3293	26.0646	21.3241	24.152	21.1676	23.0608	21.2854	21.7706	26.4463
ENSG00000036257	CUL3	8452	protein_coding	16.0665	16.6457	12.5175	21.8067	20.0832	18.2452	18.9512	16.1766	18.4244	15.4481	15.7343	21.985	19.7598	17.3828	16.2039	18.7123	15.4445	16.6205	18.1389	19.0914	27.03	18.235	21.3263	16.7696	16.9982	17.65	16.0343	21.7914	20.2232	15.296	14.8045	13.2642	13.9041	13.6989	14.068	17.1074
ENSG00000036448	MYOM2	9172	protein_coding	0.00932273	0.00773033	0	0	0	0.0385521	0.00854785	0.0111152	0	0.00963968	0	0.0111154	0	0	0.0169147	0.0073432	0	0	0.00889505	0	0	0.0192258	0	0	0.0193009	0	0	0.0110863	0.0107901	0	0	0	0.0099217	0.0101853	0.0192759	0.0213421
ENSG00000036473	OTC	5009	protein_coding	1.25074	1.19915	1.11385	1.21196	1.68971	1.4008	1.25429	1.07181	2.12652	1.69741	0.935301	1.53785	1.07148	1.09285	1.34739	1.32382	0.800418	0.993378	1.04419	1.36539	2.20579	1.28967	1.66705	1.66998	1.25425	1.41732	0.906216	1.39438	1.17617	1.42162	3.00418	2.5297	2.7038	2.90374	4.00031	3.31065
ENSG00000036530	CYP46A1	10858	protein_coding	0	0	0.0117836	0	0.012662	0.0290686	0.0257806	0.00838092	0.00670958	0.00726839	0	0	0.0128468	0	0	0	0	0	0	0.00682113	0	0.0072482	0	0	0	0.00822258	0.00740815	0.0250774	0	0	0.0405218	0.0213261	0.0149621	0.00767981	0.00726708	0.00804604
ENSG00000036549	ZZZ3	26009	protein_coding	14.3568	16.1492	13.2085	19.8475	18.5997	17.082	16.8996	14.1656	17.0911	13.9161	14.3851	20.4608	18.1505	14.599	13.7065	14.8745	13.1529	14.7859	16.6733	16.1139	24.3254	15.4286	18.1854	15.0414	15.2999	15.2561	15.1611	18.5401	16.9799	14.0073	15.3651	13.9501	15.2015	13.8581	13.9212	17.152
ENSG00000036565	SLC18A1	6570	protein_coding	0	0	0	0	0	0	0	0	0	0	0	0	0	0	0	0	0	0	0	0	0	0	0	0	0	0	0	0	0	0	0	0	0	0	0	0
ENSG00000036672	USP2	9099	protein_coding	4.46492	4.63086	4.21775	5.392	3.82482	5.99418	4.18715	5.02859	3.73426	4.76709	5.09507	4.97667	4.54515	5.72017	6.18785	4.77698	4.46751	4.63583	4.21846	3.38707	2.67277	4.33395	4.26211	4.77699	4.30571	3.74272	3.3107	3.30332	3.0804	3.81424	10.0048	8.29517	8.60584	7.57923	7.48765	6.45907
ENSG00000036828	CASR	846	protein_coding	0	0	0	0	0	0	0	0	0	0	0	0	0	0	0	0	0	0	0	0	0	0	0	0	0	0	0	0	0	0	0	0	0	0	0	0
ENSG00000037042	TUBG2	27175	protein_coding	13.3541	12.6745	10.7784	13.3676	14.0848	17.8557	15.6993	13.254	11.6449	14.5387	11.9256	13.0858	9.25435	13.4339	13.7597	12.0026	11.4607	10.0513	9.66283	8.02187	7.39559	11.8026	10.2721	11.4466	12.897	11.2679	8.61294	8.90635	9.56794	9.51317	22.3793	21.1026	18.8491	17.6002	17.0196	14.6115
ENSG00000037241	RPL26L1	51121	protein_coding	64.0293	49.0157	44.0515	55.8464	41.8382	56.0094	61.8681	59.0236	51.0289	62.6416	61.5039	50.9392	52.5707	70.3682	76.3884	64.9895	68.1708	62.8382	43.4599	45.0225	25.678	56.99	55.7491	62.6283	59.377	57.7102	43.5964	39.2467	48.7288	60.4204	60.1056	60.2366	57.3172	56.0617	44.3437	34.9306
ENSG00000037280	FLT4	2324	protein_coding	0	0.0123238	0	0.0100185	0	0.0102434	0	0	0	0	0	0	0	0.013852	0	0	0	0.00786948	0	0	0	0.00766252	0	0	0	0.0086926	0	0	0	0	0	0	0	0	0	0
ENSG00000037474	NSUN2	54888	protein_coding	41.0864	43.2518	32.4644	46.9028	50.5512	45.4031	43.4114	46.0088	47.9408	43.0514	42.6319	49.2575	51.2236	47.457	45.0978	48.6329	42.571	43.9016	46.041	44.1237	51.7606	43.8188	47.3728	44.8671	47.1064	43.3508	39.3214	42.6499	44.8982	40.2294	29.6833	27.1844	29.9051	28.037	27.5554	29.2509
ENSG00000037637	FBXO42	54455	protein_coding	6.16265	6.43596	4.8226	6.64463	6.41841	6.35094	6.34669	6.45084	6.09135	6.32686	6.20629	6.80791	6.1785	5.93421	6.06092	5.61328	5.39015	5.72966	6.10288	5.28569	5.68446	5.60909	4.73169	5.87552	5.76704	5.72255	5.17883	5.09689	6.13539	5.87764	5.17025	4.86611	5.29972	4.57898	4.95943	4.87256
ENSG00000037749	MFAP3	4238	protein_coding	13.7554	14.7087	14.8961	17.5888	16.7361	14.6219	13.9197	13.8344	15.836	14.4674	13.8368	17.97	15.2685	11.8135	11.491	12.7689	11.7268	12.7793	14.155	14.7973	21.6998	13.4787	15.117	13.4835	13.6187	13.4842	12.6645	15.7854	14.3186	11.9787	14.3103	12.3488	13.759	12.5849	13.1997	17.5221
ENSG00000037757	MRI1	84245	protein_coding	16.5687	16.3982	25.9293	13.3563	14.5635	16.0629	16.9839	16.2469	14.1844	16.9357	15.4232	14.6632	14.6373	15.3714	18.147	15.9058	16.0092	14.6115	13.871	14.0335	11.5896	15.0295	15.8501	15.103	16.3849	15.4293	14.0011	10.9009	12.0814	14.4055	16.8486	18.2334	17.815	16.7124	14.7744	13.534
ENSG00000037897	METTL1	4234	protein_coding	18.8863	18.1257	12.5733	22.4101	19.718	23.798	19.8567	19.5367	18.3495	19.8079	21.8613	18.248	17.8447	24.5298	29.4851	21.1565	20.4601	18.891	18.31	15.4417	12.5647	18.7774	15.3863	20.5103	19.0606	17.152	16.6638	15.9905	17.4011	18.7239	20.7098	13.7693	16.0007	13.5836	12.7139	12.1431
ENSG00000037965	HOXC8	3224	protein_coding	0.0544321	0.0902693	0	0.110075	0	0.0750307	0.0998157	0	0	0.140707	0	0	0	0	0	0.0214371	0	0.0576422	0.0259675	0.0528193	0.0393829	0.0561263	0.0748902	0	0.0281727	0	0	0	0	0.02605	0.130742	0	0.0579293	0.0594685	0	0.0934565
ENSG00000038002	AGA	175	protein_coding	12.4997	11.8932	9.99	15.9665	11.235	17.6824	13.8224	11.7718	11.8346	14.0735	14.3815	11.8624	12.5066	14.9212	17.8682	12.2921	12.4848	12.8625	12.6491	10.8306	15.0547	13.2272	14.1056	13.5988	12.8868	13.4399	11.2571	11.2908	11.7782	12.3025	19.2392	16.0881	17.9252	15.3115	14.9063	12.7466
ENSG00000038210	PI4K2B	55300	protein_coding	45.5916	45.1312	41.4152	57.3737	50.8047	44.8328	45.3866	41.5874	53.025	43.2654	40.6151	51.4213	55.6897	43.2573	43.0439	43.3491	38.4191	42.2501	47.4856	48.9871	73.2317	40.8628	60.0255	46.0008	48.654	46.4605	45.5272	54.4282	47.9328	39.9476	38.3491	35.0758	40.8267	39.0445	38.1826	44.0531
ENSG00000038219	BOD1L1	259282	protein_coding	10.2392	11.3822	10.1428	14.967	14.5368	14.5084	12.6734	10.4624	12.0613	9.65676	9.86424	15.071	11.8614	10.1073	8.75452	9.95636	8.76765	9.6441	11.4472	10.2698	15.8307	10.4168	11.5142	10.0998	10.8953	10.5461	9.58022	12.398	11.0252	9.97115	9.93708	8.77357	10.0143	9.93606	9.83938	11.5776
ENSG00000038274	MAT2B	27430	protein_coding	23.7248	24.7923	23.45	26.5274	24.7135	23.6972	23.9258	22.8948	24.6017	24.836	24.2171	25.95	26.5024	20.894	21.5574	20.6952	21.2993	23.6046	22.722	25.0481	29.5112	23.1159	22.331	24.3109	22.9542	23.0166	21.4794	22.8504	24.1674	23.7628	24.0002	20.9868	23.4222	22.547	23.8383	22.9037
ENSG00000038295	TLL1	7092	protein_coding	0	0	0	0	0.0146195	0	0.00744153	0	0	0	0	0	0	0	0	0	0	0.0257843	0	0	0	0	0	0	0	0	0	0	0	0	0	0	0	0	0	0
ENSG00000038358	EDC4	23644	protein_coding	17.5702	14.1693	11.7455	19.0222	14.6859	25.7846	17.9074	18.7641	14.8892	17.8131	20.6737	18.1897	13.2556	23.1056	26.0763	18.1516	17.7295	16.0764	14.3416	11.6644	9.17777	15.8414	12.3228	17.6615	17.2784	12.6198	12.736	12.5873	13.4166	15.8432	24.3847	18.9927	19.3604	16.0473	15.0741	12.5328
ENSG00000038382	TRIO	7204	protein_coding	15.3698	14.4304	13.787	18.7646	18.0921	20.5008	18.7594	17.8946	17.0154	15.9876	15.9139	17.7807	15.2059	18.3995	18.4539	16.0257	15.491	15.8706	15.4449	12.7843	12.2317	14.8038	14.2548	14.9105	17.2712	13.498	13.1392	13.582	14.7921	15.293	11.7377	10.3658	11.4066	10.4743	10.1132	9.40131
ENSG00000038427	VCAN	1462	protein_coding	3.72871	3.73842	3.83146	4.65834	4.5207	4.58377	4.12144	3.70289	3.81572	3.78596	3.70631	4.71821	3.91507	4.22287	3.61027	4.02775	3.41323	4.49439	4.01946	4.27925	5.45397	3.89559	4.22989	3.35892	4.07781	3.9999	3.44785	4.2262	4.11847	3.68906	3.25088	2.65132	2.95236	2.97205	2.88645	3.55493
ENSG00000038532	CLEC16A	23274	protein_coding	4.54895	4.26414	4.0153	5.08464	4.74039	6.63967	5.34601	5.01022	4.3119	4.6167	4.79159	4.85375	3.94559	5.44891	5.88032	4.65466	4.17988	3.82708	3.81402	3.20104	2.99483	4.36014	4.39407	4.60088	4.88829	3.72353	3.19419	3.35436	3.55656	3.68535	6.15704	5.25896	5.34434	4.89524	4.36607	3.81795
ENSG00000038945	MSR1	4481	protein_coding	0	0	0	0	0	0	0.0308826	0	0	0	0	0	0	0	0	0	0	0.00891713	0	0	0	0	0	0	0	0	0	0	0.00974586	0.0161195	0.0161804	0.017031	0	0	0.00870524	0.00963835
ENSG00000039068	CDH1	999	protein_coding	3.99882	3.96822	3.54139	3.90888	4.27134	4.36807	3.7554	3.64964	3.85804	3.56638	3.45618	4.45933	3.70334	3.88768	3.52008	3.65913	3.20581	3.42425	4.00049	3.65024	3.96163	3.90101	3.90018	3.51149	3.45878	3.69416	3.5668	3.39661	3.58031	3.22912	4.08012	3.97853	3.92308	3.81536	4.06717	4.57716
ENSG00000039123	MTREX	23517	protein_coding	43.8921	45.8482	42.2181	58.1397	54.2888	52.9875	47.3805	43.3848	48.998	45.6308	45.8717	59.3633	48.9443	48.5583	43.5036	44.7195	41.2863	42.5295	46.5658	46.4636	62.854	46.8292	51.8332	46.819	46.5078	43.8623	42.9038	52.5647	49.1451	41.2973	44.9483	38.8846	40.5353	38.2041	37.6938	44.1543
ENSG00000039139	DNAH5	1767	protein_coding	0.123776	0.046351	0.0200797	0.0430634	0.0575372	0.0660452	0.0512529	0.0856884	0.0533557	0.0371568	0.0305745	0.0523662	0.0875658	0.0558199	0.0615768	0.0566097	0.0389365	0.0507392	0.0647635	0.0697408	0.155999	0.0699901	0.0384543	0.0639737	0.0578639	0.0793989	0.050495	0.0664732	0.083182	0.0611474	0.0153446	0	0.012748	0.00436223	0	0.0137107
ENSG00000039319	ZFYVE16	9765	protein_coding	11.3556	12.5746	12.1946	16.918	15.4673	14.1544	14.2354	11.8023	14.5398	11.9525	11.4385	16.8	14.1408	11.7116	11.6037	11.4967	10.0756	10.8516	12.2853	12.8447	19.7505	11.9105	15.7931	11.896	12.2823	11.6935	10.7502	14.741	13.1724	10.4708	11.9587	9.89043	11.4751	10.7222	10.7781	13.1243
ENSG00000039523	RIPOR1	79567	protein_coding	8.70044	7.36024	6.68607	9.66045	7.92403	14.378	9.71615	10.6646	7.79138	8.63234	10.2274	8.68339	5.89579	11.8809	12.2029	9.64045	10.0574	9.59659	7.31261	5.52093	3.70625	9.93893	6.87293	9.40653	8.65209	7.02116	7.30447	7.3005	7.4562	9.45049	6.19889	6.0898	5.51404	4.68865	3.95156	3.21142
ENSG00000039537	C6	729	protein_coding	3.29109	3.95304	2.5882	4.583	4.58642	3.95779	3.10447	3.13263	3.73601	3.22093	3.07238	4.71518	3.78706	3.49651	2.72759	3.083	2.62825	3.05491	3.51486	3.33815	5.11512	3.0025	4.00629	3.30321	3.29462	3.24771	2.85466	4.0586	3.4799	2.81304	5.29598	4.8622	5.2466	4.85332	4.94253	6.54198
ENSG00000039560	RAI14	26064	protein_coding	14.0222	14.131	11.6657	18.0853	17.9119	15.4055	16.1027	16.6251	17.0367	15.0821	15.2573	17.1634	17.555	16.9507	16.2393	17.4147	15.2987	16.7421	16.2849	16.1917	19.1231	16.1139	18.206	16.0577	15.2696	14.3622	13.15	16.8501	17.0828	14.6921	9.41213	7.74831	8.55124	8.20018	7.58904	8.7104
ENSG00000039600	SOX30	11063	protein_coding	0	0	0	0	0	0	0	0	0	0.0389897	0.0180466	0	0	0	0	0	0	0	0	0	0	0	0	0	0	0	0	0	0	0	0	0.0190665	0	0.0205984	0	0
ENSG00000039650	PNKP	11284	protein_coding	6.51299	5.42452	5.72584	7.12201	7.29976	11.0326	9.10344	7.09223	5.73314	7.22827	7.27312	6.28132	4.15283	8.99736	9.3222	6.20167	6.47829	5.97748	5.42707	3.58134	2.19907	6.32769	4.36096	6.33849	7.79067	4.77426	5.01828	3.87251	4.37209	5.74907	9.51136	8.0501	7.74781	6.92586	6.32921	4.22446
ENSG00000039987	BEST2	54831	protein_coding	0.0248606	0	0	0	0	0	0	0	0	0	0	0	0	0	0	0	0.0242433	0	0	0	0	0	0	0	0	0	0	0	0	0	0	0	0	0	0.0514023	0
ENSG00000040199	PHLPP2	23035	protein_coding	9.35143	10.0594	10.2301	12.9054	12.0264	12.1862	10.7177	11.3377	12.3184	10.4207	10.4479	12.2106	11.8652	12.0135	10.3654	11.6376	10.5826	11.269	11.0023	9.80501	12.3967	11.1356	11.1347	10.2972	10.7648	9.56524	8.92303	10.8699	10.3175	9.74705	6.56642	6.27798	7.05511	7.00671	7.01119	7.19016
ENSG00000040275	SPDL1	54908	protein_coding	20.4438	19.819	16.6503	27.3387	24.12	24.9901	21.3213	20.5803	21.4072	19.6859	18.6849	23.5209	23.742	21.6988	20.3083	19.8139	17.9883	18.761	20.4918	22.0572	31.5966	21.6199	21.1715	21.3859	19.8362	19.4341	18.2787	22.2633	22.7686	19.7129	20.6212	18.0692	18.7811	18.1663	17.6458	19.2061
ENSG00000040341	STAU2	27067	protein_coding	7.60256	7.83738	6.13847	9.56684	8.86962	8.73971	8.36344	7.59439	8.91672	7.33746	7.37535	9.49318	9.37462	7.39345	7.34956	7.91307	6.95579	7.09507	8.55611	9.008	11.6809	7.88459	8.98587	7.45312	7.83181	7.57108	7.86524	9.15414	7.8309	6.93967	6.51464	6.01113	6.56028	6.63036	6.63059	8.1225
ENSG00000040487	SLC66A1	54896	protein_coding	9.62472	6.35616	6.56864	8.58443	7.49941	11.2077	8.71247	8.58452	5.96091	8.96434	9.86896	6.80352	6.40042	12.0746	17.2849	9.79944	10.6515	7.13205	6.54273	5.84613	1.98457	6.08589	5.25642	8.48004	8.59407	7.79209	6.86544	4.63057	5.86741	7.17297	13.106	10.9716	10.1128	9.31122	7.1398	4.93369
ENSG00000040531	CTNS	1497	protein_coding	7.57634	6.32632	5.03561	7.63372	6.53626	10.3701	8.00688	6.94115	5.75992	6.006	7.09924	7.05223	6.07297	8.99378	10.3337	8.13481	7.62152	7.31937	6.30298	5.71381	4.01988	7.14058	4.77304	6.79123	6.83824	6.25028	6.26157	5.45312	5.21512	6.46294	9.05418	8.0516	7.17192	7.05752	6.14233	5.87266
ENSG00000040608	RTN4R	65078	protein_coding	0.0631297	0.0174489	0.0352754	0.0283697	0	0.0290066	0.0964709	0.0250891	0	0.0435173	0.100711	0.0501793	0	0	0.0381799	0.016575	0.0205207	0	0.0401558	0	0	0.0216982	0	0.0561936	0.0435659	0	0	0.0500478	0	0	0	0.0212806	0.0223952	0.0229903	0	0
ENSG00000040633	PHF23	79142	protein_coding	53.0726	41.4927	28.0015	43.1899	40.0605	61.7104	51.7951	49.3874	43.444	51.1189	55.1544	46.0882	39.4577	65.2795	65.0466	59.7003	59.1014	52.4048	40.0051	37.65	20.8627	48.7185	44.9378	50.4123	54.1409	45.2728	41.7526	33.2305	37.2177	47.0435	51.7074	48.0972	47.9012	44.9929	38.9419	30.3604
ENSG00000040731	CDH10	1008	protein_coding	0.017973	0	0	0.048461	0	0.0247745	0.0494374	0.0642858	0.0171553	0.018584	0	0	0	0	0.0326094	0.0141567	0.0175267	0	0.034297	0	0	0.0370648	0	0	0.0186048	0.084095	0	0.0213729	0.0208018	0	0	0	0	0	0.0185807	0
ENSG00000040933	INPP4A	3631	protein_coding	3.48632	3.55667	3.57007	4.45133	4.19555	4.85376	4.44498	3.74631	4.37028	4.19791	4.1152	4.19833	3.54582	4.19293	4.10835	3.75176	3.5943	3.52291	3.32162	3.21847	3.67358	3.67712	4.43295	3.41404	3.87733	3.69887	3.03815	3.48746	3.51551	3.4181	3.26329	2.96073	3.5033	3.07872	2.81529	2.71173
ENSG00000041353	RAB27B	5874	protein_coding	0.00919502	0.0152489	0	0	0.0331257	0	0.0168615	0.0109629	0	0.00950763	0.0176026	0.0657788	0.0336093	0.0257096	0.016683	0.0217278	0	0.0292119	0.0175464	0.0267678	0.0798337	0.0474061	0.0379528	0	0.0190365	0	0.00969045	0.054672	0	0.0176021	0.00883429	0	0.0195716	0	0	0.0105249
ENSG00000041357	PSMA4	5685	protein_coding	48.9644	51.0435	40.3623	56.8316	60.4313	51.7029	52.7507	50.3832	56.1001	53.4493	50.5678	56.7986	64.1153	52.1046	52.4824	53.5619	50.6377	53.3062	56.4997	61.6053	82.4766	53.3106	59.1115	55.004	52.0096	57.8257	56.3902	61.6827	58.7066	51.6827	46.1759	44.0761	44.2427	44.1235	49.4434	52.8485
ENSG00000041515	MYO16	23026	protein_coding	0	0.00618707	0.012508	0	0	0	0.0136828	0	0.00712208	0.0385762	0.0142841	0.00889636	0	0	0.00676897	0.00587722	0.0072763	0.00790162	0.0213578	0	0	0	0	0.00664175	0	0	0.0078636	0	0	0	0.0215065	0.0150915	0.0397048	0.0244559	0.0154277	0.0256221
ENSG00000041802	LSG1	55341	protein_coding	17.5928	17.6553	15.8941	20.3191	19.5222	19.4532	18.0275	17.8225	19.1464	18.3184	18.2297	20.9921	21.8606	20.5597	19.6266	20.7427	17.7973	18.7754	17.7139	17.8028	21.4526	17.9567	16.344	19.1479	17.1333	18.6077	16.6635	18.9492	18.0306	16.603	13.6643	13.3019	14.4652	14.2807	13.0883	15.6361
ENSG00000041880	PARP3	10039	protein_coding	8.31251	6.92992	4.74527	10.2677	6.67724	14.2143	10.1553	8.97322	7.09799	8.26989	9.03178	7.50016	5.25554	12.4795	12.2693	8.1932	7.73367	8.58863	5.40177	4.83973	2.66579	7.34347	6.33657	8.81905	8.67447	6.91156	6.17963	4.91576	6.29255	7.95636	10.6845	9.70129	8.60748	7.53531	6.34066	5.09166
ENSG00000041982	TNC	3371	protein_coding	0	0	0	0	0	0	0	0	0	0	0	0	0	0	0	0	0	0	0	0	0	0	0	0	0	0	0	0	0	0	0	0	0	0	0	0
ENSG00000041988	THAP3	90326	protein_coding	2.53626	1.79496	1.40818	2.83126	2.00782	4.52037	3.15491	2.90833	1.95828	2.73941	3.23172	2.02239	1.85999	3.4027	5.9939	2.57032	2.64657	2.54898	1.78796	1.28542	0.514279	2.21542	1.80032	2.58833	2.85952	1.94635	1.75357	1.49841	1.57056	2.39667	6.22382	3.6921	3.52445	3.01802	2.4216	1.07247
ENSG00000042062	RIPOR3	140876	protein_coding	0.0436867	0.00905615	0	0.103069	0	0.0301094	0.0100139	0.0520861	0.0312742	0.0225859	0.020908	0.0260436	0	0.0101791	0.0792631	0.0172052	0	0.0115658	0	0.0105981	0	0.0112616	0	0.00972168	0.0113056	0	0.0230203	0.0129877	0	0.0209074	0.0209864	0	0	0.0357966	0.0225819	0.0125012
ENSG00000042088	TDP1	55775	protein_coding	10.2641	10.6584	8.68275	11.9851	12.5479	11.5984	10.1185	10.032	11.7646	11.0612	11.1096	12.6033	12.3254	10.5219	10.6731	11.7648	10.8854	9.73883	11.6793	12.0935	11.931	10.3656	10.8641	10.7171	10.4498	10.3865	10.1153	11.4766	10.6806	9.77374	10.5419	10.4013	11.7335	10.8673	11.3543	11.1315
ENSG00000042286	AIFM2	84883	protein_coding	27.222	19.598	16.4709	21.1736	16.4756	36.2522	26.8504	24.4221	17.7177	21.9352	27.491	19.9627	15.9904	33.6452	43.3241	27.7584	26.8209	21.7732	17.2707	15.4764	8.28611	21.6761	16.1975	25.3828	26.3224	18.9857	16.5112	12.2021	15.5086	21.0039	26.0925	21.7123	21.1318	18.3203	14.6341	10.5721
ENSG00000042304	C2orf83	56918	protein_coding	0	0	0	0	0	0	0	0	0.0360231	0	0	0	0	0	0.0342371	0	0.0184016	0	0	0	0	0	0	0	0	0.0220731	0.0198868	0.0224397	0	0	0	0.0381659	0.0200825	0	0	0
ENSG00000042317	SPATA7	55812	protein_coding	1.0721	1.0636	0.962785	1.10984	1.27595	1.37226	1.26385	0.947261	1.24261	1.14814	1.11782	0.958694	0.962184	0.892154	0.95522	1.07065	1.05482	0.983278	1.07772	1.04963	1.46827	1.01664	1.55407	1.00543	1.0107	0.951759	1.05925	0.95618	1.21869	0.998681	1.27836	1.03579	1.20211	1.13993	1.27658	1.2162
ENSG00000042429	MED17	9440	protein_coding	1.12078	1.16249	1.73937	1.32945	1.334	1.62679	1.36895	1.15211	0.979058	1.24897	1.23958	1.4024	1.10739	1.25866	1.57721	0.938946	0.934604	1.13235	0.956	0.856988	1.05446	1.06582	0.975338	1.03289	1.11508	0.88482	0.851439	0.875966	0.811309	1.11066	1.39642	1.01327	1.19278	1.16823	1.18733	0.915687
ENSG00000042445	RETSAT	54884	protein_coding	66.8697	63.1803	48.3406	65.3136	55.8946	63.9133	57.2153	63.3589	56.6474	63.9523	61.5649	59.4668	51.7818	64.2463	60.0584	63.0746	62.9121	56.3272	52.5173	46.7745	39.5893	51.998	50.6729	55.2276	61.7533	56.5367	52.221	44.7053	47.1399	55.4831	73.2682	74.705	70.3188	66.4186	64.5286	59.2651
ENSG00000042493	CAPG	822	protein_coding	8.51158	5.52442	4.83205	8.79872	5.2902	12.4448	9.30012	8.98088	5.96995	7.31069	9.68283	5.86849	5.11894	10.7968	13.6175	7.98944	9.04275	6.82496	5.5784	4.27483	1.84946	6.95391	5.68695	7.69743	8.89521	6.87083	5.61711	4.20389	4.34336	6.48108	12.0967	10.7251	10.3897	8.34841	6.40976	4.98023
ENSG00000042753	AP2S1	1175	protein_coding	36.3528	28.4979	15.2171	32.7299	21.1428	38.0042	34.9958	36.345	25.5908	34.7946	36.8168	29.2477	27.6245	39.351	45.5033	35.3184	36.4794	33.3548	26.9101	25.1969	15.213	29.909	20.6802	36.192	32.7355	29.0897	25.5855	22.8448	27.0723	29.7032	39.6321	35.5245	35.1835	34.181	24.0507	19.6211
ENSG00000042781	USH2A	7399	protein_coding	0.0191289	0.00528718	0.0106888	0.00429815	0.00574278	0.00439464	0.00292316	0.00380113	0.0121724	0.00329654	0.00915491	0.00380121	0.00582661	0.00891419	0.00867666	0.0050224	0.00621798	0.0101285	0.00912569	0.00618739	0.0322938	0.0131495	0.00438641	0.00283787	0.00660044	0.0149172	0.0100798	0.00379124	0.0184497	0.00915467	0.0153154	0.0225688	0.010179	0.0174157	0.00329595	0.0218955
ENSG00000042813	ZPBP	11055	protein_coding	0	0	0	0	0	0	0	0	0	0	0	0	0	0	0	0	0	0	0	0	0	0	0	0	0	0	0	0	0	0	0	0	0	0	0	0
ENSG00000042832	TG	7038	protein_coding	0.0059092	0	0	0	0	0.00814539	0.00541804	0	0	0.00611009	0	0	0	0	0	0.00465447	0.00576247	0	0	0	0	0	0	0	0.00611691	0.00691223	0	0.00702701	0.00683926	0	0	0.00597585	0	0	0	0
ENSG00000042980	ADAM28	10863	protein_coding	0	0.0117075	0	0.00951746	0	0	0.0129456	0.0084169	0.00673838	0.00729959	0	0.00841707	0	0	0	0	0.00688429	0	0.00673572	0	0	0	0.0291387	0.0125679	0.0146155	0	0	0.01679	0	0.0135142	0	0	0.00751315	0	0	0.00808058
ENSG00000043039	BARX2	8538	protein_coding	0	0	0	0	0	0	0	0	0	0	0.0167816	0	0	0.0163403	0	0	0.0341939	0	0	0	0	0	0	0	0	0	0	0	0	0	0	0	0	0	0	0
ENSG00000043093	DCUN1D1	54165	protein_coding	22.0142	23.3821	28.1419	30.885	29.4693	26.5245	23.9236	21.6583	26.1296	22.9918	20.8138	29.9389	28.2208	21.3072	20.1719	22.0116	18.5872	22.0546	24.4949	25.7726	40.209	22.4871	29.1877	22.859	21.5256	21.9253	22.4826	27.6381	26.2306	20.9194	21.4777	19.3956	21.0014	19.3706	20.1142	25.7146
ENSG00000043143	JADE2	23338	protein_coding	4.55547	3.92094	5.05748	4.57919	4.19882	6.7843	5.24546	4.54199	3.62986	4.44177	4.94051	5.32027	3.99234	5.5741	6.7306	4.68982	4.36442	4.33748	3.78729	3.16673	2.52499	4.27148	4.16009	4.51143	4.34331	3.73166	3.6428	3.30259	3.3531	4.04155	6.55232	5.40833	5.98931	5.00607	4.46851	3.49907
ENSG00000043355	ZIC2	7546	protein_coding	0.659811	0.779217	1.24013	0.754755	0.756324	0.799259	0.678299	0.834347	0.687045	0.806287	0.784663	0.71517	1.02315	1.02492	0.707396	0.629952	0.701921	0.719897	0.83939	0.485047	0.491855	0.783431	0.605199	0.658507	0.745095	0.584703	0.758577	0.713295	0.671096	0.727229	0.518667	0.404396	0.255347	0.546107	0.248044	0.434833
ENSG00000043462	LCP2	3937	protein_coding	0	0	0	0	0	0	0	0	0	0	0	0	0	0	0	0	0	0	0	0	0	0	0	0	0	0	0	0	0	0	0	0	0	0	0	0
ENSG00000043514	TRIT1	54802	protein_coding	5.02446	6.41217	4.23665	5.91858	5.91275	6.10696	6.49943	5.39024	6.09333	5.96572	5.09845	5.81054	6.03587	5.63069	5.68161	5.7976	4.84079	5.49139	6.20622	5.88198	8.45083	5.26391	5.90159	4.8847	5.79519	5.54753	5.26335	5.75939	5.79197	5.17542	4.53712	4.01196	4.32926	4.25728	5.27762	4.70232
ENSG00000043591	ADRB1	153	protein_coding	0.0216457	0	0	0	0	0	0	0	0	0	0	0	0	0.0605221	0	0.0340991	0	0	0.0413053	0.0210043	0	0.0223194	0.0297811	0	0	0	0	0.128701	0.0250525	0.0414365	0.0207965	0.0218898	0	0.0236485	0.0223775	0.0247762
ENSG00000044012	GUCA2B	2981	protein_coding	0	0	0	0	0	0	0	0	0	0	0	0	0	0	0	0.0857841	0	0	0	0	0	0	0	0	0	0	0	0	0	0	0	0	0	0	0	0
ENSG00000044090	CUL7	9820	protein_coding	35.8395	26.4814	20.93	35.1333	25.3645	46.7715	34.4028	34.4772	28.5074	32.7657	38.7942	31.6883	20.3553	39.2011	42.2255	30.3782	31.3747	28.1908	24.1857	19.1779	10.313	27.2827	23.0379	31.086	31.5634	24.0766	22.4078	20.412	23.1362	30.2791	40.2241	34.401	35.2161	30.1206	26.5846	21.1408
ENSG00000044115	CTNNA1	1495	protein_coding	79.7048	78.1609	61.5669	92.671	89.1431	95.2853	84.6098	89.2204	86.5952	78.9096	81.155	89.8617	83.5553	90.2344	79.4768	83.7995	78.394	79.1039	79.8368	72.2323	74.2857	77.1234	78.3487	82.8505	86.8403	73.5571	71.4375	75.8948	86.2658	80.7392	65.1473	58.899	63.1336	55.964	55.236	54.4118
ENSG00000044446	PHKA2	5256	protein_coding	16.0316	16.8671	13.2501	18.5315	18.882	22.1196	18.545	17.4072	16.3454	18.598	17.1795	18.6555	15.3739	16.197	16.68	13.2823	14.5978	14.9314	15.8396	12.8531	15.0462	14.872	14.92	14.9142	16.2526	15.2327	14.5513	15.7969	15.1877	16.4055	14.6115	13.177	13.7443	11.8728	13.0807	12.8795
ENSG00000044459	CNTLN	54875	protein_coding	2.03337	2.23328	1.93353	2.88559	2.49533	2.55698	2.57848	1.85013	2.41755	1.91807	2.06012	2.74336	2.48829	2.06136	2.23297	1.94816	1.94229	2.09032	2.167	1.98466	3.55322	2.07826	2.52766	1.9158	2.1233	2.07946	2.06147	2.11399	2.22266	1.90641	2.37059	1.94206	2.2083	1.92271	2.00992	2.40911
ENSG00000044524	EPHA3	2042	protein_coding	0	0	0	0	0	0	0.00917038	0	0	0.0103417	0	0	0.0182789	0	0	0	0	0	0.00954287	0	0	0	0	0	0	0	0	0	0	0	0	0	0	0	0	0
ENSG00000044574	HSPA5	3309	protein_coding	786.153	858.228	537.04	845.334	890.055	916.481	890.584	825.811	882.895	798.985	851.473	949.804	928.221	863.89	890.319	860.15	789.013	824.256	878.673	900.26	1084.41	826.209	831.786	840.912	817.277	878.031	833.975	890.157	918.276	808.592	971.073	887.637	902.349	855.979	924.428	984.421
ENSG00000046604	DSG2	1829	protein_coding	128.293	129.905	104.936	156.69	154.101	140.444	132.359	137.82	151.133	129.33	126.407	155.682	143.804	129.137	121.794	129.953	119.79	125.553	137.808	132.439	172.427	126.439	137.326	130.682	133.432	125.75	120.656	140.872	146.386	123.773	80.8478	74.4321	83.579	78.2047	76.3712	87.8274
ENSG00000046647	GEMIN8	54960	protein_coding	7.35425	7.22319	5.09503	6.54884	6.59911	8.15472	7.86267	7.08576	7.20096	7.60427	7.01337	7.3771	6.89383	6.77837	9.20731	7.18208	7.80677	6.86836	5.38564	5.79335	7.34333	7.27535	5.18984	7.92311	7.69703	6.3805	5.60553	5.51832	6.62723	7.45475	7.43075	5.87292	7.01808	6.70053	5.80738	5.96395
ENSG00000046651	OFD1	8481	protein_coding	13.8273	14.1421	13.0808	16.277	17.4897	16.292	15.1367	14.5311	16.2672	13.2461	13.9407	16.7589	15.585	14.1427	13.2009	12.9734	12.4677	12.7451	14.7329	13.7136	21.1305	12.6589	15.4397	13.0547	13.9713	14.1823	12.9249	15.8686	15.5329	12.7969	12.5766	11.914	12.0241	11.9965	12.4554	13.645
ENSG00000046653	GPM6B	2824	protein_coding	0	0	0	0	0	0	0	0	0	0	0	0	0	0	0	0	0	0	0.0108832	0	0	0	0	0	0	0	0	0.0135642	0	0	0	0	0	0	0	0
ENSG00000046774	MAGEC2	51438	protein_coding	0	0	0	0	0	0.0454737	0	0	0	0.0341111	0	0	0	0	0.0299274	0	0.0321704	0	0	0.0640242	0	0	0	0.0880948	0	0	0	0	0.0381819	0.0315761	0	0.133447	0.0351091	0	0	0
ENSG00000046889	PREX2	80243	protein_coding	0	0	0.00908927	0	0.00976679	0	0.00497145	0	0	0.0168194	0	0	0	0.010107	0.00491883	0.00427082	0	0	0	0	0.0156921	0.00559089	0	0.00965277	0	0	0	0	0	0	0	0.0109666	0	0	0	0
ENSG00000047056	WDR37	22884	protein_coding	3.988	4.11188	4.06013	4.51793	4.55083	5.56912	4.71903	4.87923	3.9062	4.28551	4.64664	4.45612	3.96856	4.49527	5.03844	4.11976	3.81772	3.74781	3.76521	3.4241	3.45947	3.89684	3.26053	3.91225	4.43077	3.3949	3.63076	3.07883	3.78196	3.97701	5.85766	5.03595	5.75526	4.85885	4.84596	4.14653
ENSG00000047188	YTHDC2	64848	protein_coding	11.0802	12.2216	10.1953	14.4455	14.64	13.4438	12.8889	11.1927	13.5862	11.5073	10.6116	14.8803	13.7856	11.1837	10.0904	11.2115	10.0333	10.8698	12.605	11.8153	18.4562	11.4251	13.6448	11.2718	12.3583	11.3943	11.0356	14.0812	13.4865	11.1183	11.0023	10.0231	11.0081	10.0568	10.4289	12.4109
ENSG00000047230	CTPS2	56474	protein_coding	15.9725	17.5539	14.3346	18.423	19.5592	17.2955	16.8695	15.8531	17.6411	15.3596	15.1975	19.2141	17.4538	15.9286	15.2236	15.2883	14.2886	13.3125	16.1476	15.0838	22.2181	15.6358	16.0196	14.694	15.623	16.1657	13.7874	16.6604	16.6145	14.4116	15.0602	12.9895	14.9609	13.9032	14.5085	16.9213
ENSG00000047249	ATP6V1H	51606	protein_coding	7.53958	7.60897	5.57404	7.71465	8.12534	7.9056	7.48012	7.46793	7.81163	7.50272	7.15505	7.08393	7.81999	6.51046	8.99103	6.44624	6.17096	6.90601	7.66098	7.12859	6.82581	6.84399	6.06439	7.3651	7.20424	6.51275	6.27515	6.89677	7.84617	6.59974	9.18785	8.6673	8.28459	8.30759	8.48734	8.09891
ENSG00000047315	POLR2B	5431	protein_coding	69.6224	76.6744	65.4213	87.8557	91.5784	85.5952	80.9642	76.4716	84.6059	73.2594	76.5171	96.7231	90.4052	75.8477	73.5025	75.1477	69.9191	73.7048	81.4828	85.8608	119.006	77.8458	84.4056	77.9755	80.577	75.5362	79.4107	92.3266	88.7613	74.2065	75.581	64.0614	70.8988	69.44	72.0688	83.3087
ENSG00000047346	FAM214A	56204	protein_coding	1.98708	2.5686	2.14216	2.42635	2.68749	3.03417	2.69301	2.32925	2.31816	2.32444	2.2286	2.78399	2.31099	1.73974	1.92403	1.64421	1.52018	1.76419	2.12574	1.62956	2.93349	1.86956	1.94228	1.85214	1.9669	1.98785	1.97428	2.35501	2.23789	2.18372	3.18188	2.99056	3.60291	3.42819	3.5137	4.03584
ENSG00000047365	ARAP2	116984	protein_coding	0.397006	0.395033	0.425928	0.556637	0.381398	0.452388	0.402835	0.416536	0.535572	0.448816	0.481341	0.618505	0.822302	0.527887	0.552237	0.483655	0.464577	0.543742	0.424248	0.55475	0.720021	0.371155	0.611765	0.523011	0.432878	0.303404	0.390503	0.604295	0.53301	0.31413	0.259373	0.219478	0.20844	0.196628	0.224368	0.199946
ENSG00000047410	TPR	7175	protein_coding	38.6804	44.7315	35.6171	55.4722	53.5463	51.6735	47.1032	39.8049	47.0632	39.9624	39.1042	54.7107	45.9856	38.4632	34.515	39.6384	36.4162	37.5434	45.4082	42.4755	62.2231	42.96	48.0592	42.2298	41.4129	41.8255	37.1776	47.7329	44.6574	36.9568	40.2129	36.2403	40.3153	37.9531	38.7603	46.9571
ENSG00000047457	CP	1356	protein_coding	106.011	125.974	101.414	141.39	147.728	143.654	140.516	122.412	137.181	143.133	123.213	154.72	119.082	109.206	104.744	92.0072	109.873	130.338	149.427	133.423	183.189	126.949	135.527	112.289	107.86	148.541	150.11	160.232	159.224	147.097	103.898	101.835	88.4598	87.6497	103.402	123.334
ENSG00000047578	KATNIP	23247	protein_coding	4.90132	4.4711	5.01539	7.05191	5.53457	8.29453	6.08438	5.67534	4.49863	5.40859	5.83052	5.6514	4.06715	6.34143	6.76408	4.84561	4.95664	4.64926	4.2146	3.45779	2.59764	5.17866	4.52339	5.1049	5.19192	3.82218	3.90416	3.76572	3.78961	4.92299	7.88068	6.37083	6.04624	5.5458	4.49708	3.91712
ENSG00000047579	DTNBP1	84062	protein_coding	8.16326	8.04032	5.6475	7.94834	8.7915	9.40681	9.28663	8.52262	8.22472	9.40098	9.17801	8.34255	7.61739	11.191	9.7173	11.3629	9.4558	8.41599	8.67479	9.22067	5.50005	9.73116	9.00294	8.88109	8.56198	8.71526	8.19343	6.80549	8.17335	8.28892	8.29947	8.08062	8.29702	6.7951	6.162	5.41351
ENSG00000047597	XK	7504	protein_coding	0	0.0105422	0	0.0171403	0	0	0.0233141	0.0151582	0	0	0	0	0.0232355	0	0	0.0200284	0	0.0269272	0	0	0.0183974	0	0.0524767	0	0	0	0	0	0	0.0121691	0	0	0	0	0	0
ENSG00000047617	ANO2	57101	protein_coding	0	0	0	0	0	0	0.0192849	0	0.0200762	0	0	0	0	0	0	0	0	0.0111368	0.0100341	0	0.0608718	0.0108439	0	0	0	0.0123017	0	0	0	0	0.020208	0.0106352	0	0	0.0108722	0.0120375
ENSG00000047621	C12orf4	57102	protein_coding	7.05561	6.91216	7.06521	8.30736	9.73008	6.67373	7.08061	6.3608	7.3202	7.28168	6.30666	7.71263	9.21398	7.88115	7.25976	7.72161	6.68532	7.45759	7.35549	8.59379	10.6151	6.35378	8.34949	7.84752	6.95845	7.45755	6.95785	8.65991	7.54863	6.42138	6.75317	6.24497	6.81339	6.58641	7.17006	7.84703
ENSG00000047634	SCML1	6322	protein_coding	34.5241	35.0272	27.322	42.0106	40.7184	41.5186	39.2801	36.0398	39.6467	38.6798	34.0995	40.5492	40.11	35.5228	36.3566	31.2277	30.6327	34.089	36.868	35.0804	47.3431	33.4639	42.5934	35.0023	36.4808	36.1568	35.7536	37.7676	43.642	35.874	43.8276	38.7376	38.5252	35.9927	39.0811	41.2019
ENSG00000047644	WWC3	55841	protein_coding	1.37451	1.43385	1.30815	1.56613	1.86889	2.02911	1.86193	1.50133	1.65054	1.69631	1.79098	1.96657	1.70169	2.20672	2.02725	1.92782	1.46144	1.4274	1.70065	1.26494	1.48852	1.65503	1.01266	1.41293	1.60641	1.47297	1.57006	1.27598	1.53953	1.44293	1.78066	1.36311	1.53832	1.52106	1.18262	1.21803
ENSG00000047648	ARHGAP6	395	protein_coding	0.00739696	0.012267	0.0371992	0.00997231	0.013324	0.0203923	0.0406929	0.0264574	0.0564833	0.0382422	0.0424814	0.0176387	0.0811113	0	0.0201311	0.00582633	0.0144266	0.0548324	0.0141153	0.0430668	0.0642224	0.038136	0.0712396	0.052674	0.0459418	0.00865252	0.015591	0.0175924	0.0342448	0.0212401	0.0355338	0.0448824	0.0314888	0.0727324	0.0458824	0.0592673
ENSG00000047662	FAM184B	27146	protein_coding	0.0195457	0.0162072	0.0491477	0.0263508	0.0352075	0.0269424	0.00896057	0.0116519	0.0186564	0.0101051	0.0187088	0	0.0714429	0	0.0265972	0.0461865	0.00953021	0	0.00932454	0	0	0.0100771	0.0403379	0.0173982	0	0.0228634	0.0308983	0.0464862	0	0.00935414	0	0	0.0208015	0	0.0404132	0
ENSG00000047849	MAP4	4134	protein_coding	42.375	42.2805	32.6245	53.9651	48.6951	53.1317	45.2261	48.3021	48.1028	40.9935	43.5269	50.8802	38.8828	47.8925	44.8273	43.7692	42.8253	42.4127	41.1157	38.7871	39.0678	41.9918	40.0891	41.9746	43.705	40.922	37.6435	42.5909	40.974	42.7252	27.5971	26.0519	26.5076	26.125	23.7288	24.0754
ENSG00000047932	GOPC	57120	protein_coding	41.3478	44.15	34.3822	53.444	51.9485	49.099	44.7791	40.5192	47.6339	41.3426	40.38	51.7897	47.9012	41.1993	39.9081	40.1925	34.9292	40.2942	45.5673	43.3777	65.3649	40.6855	47.9511	43.2953	42.2568	43.345	40.6246	47.0227	44.1706	37.3858	45.8436	39.1262	42.8698	39.7539	43.6862	49.8169
ENSG00000047936	ROS1	6098	protein_coding	0.0251201	0.0347156	0.0280731	0.033866	0.150828	0.0807945	0.0076774	0.0798663	0.0959087	0.0259741	0.0240445	0.0399339	0.015303	0.0312163	0.060769	0.0725496	0.0653236	0.00886719	0.0399462	0.0650022	0.0121166	0.00863399	0.0460819	0.0447202	0.086677	0.0391787	0.0264736	0.0398293	0.0484564	0.0320584	0.0160897	0.0338712	0.0178227	0.0365925	0.0259694	0.00958437
ENSG00000048028	USP28	57646	protein_coding	15.528	18.1881	12.3594	18.4377	19.6207	17.6466	18.0234	16.8267	17.7199	15.9489	16.0301	20.2007	16.5647	13.9255	14.0345	14.3146	13.7964	14.7019	17.4386	16.1841	23.7347	16.1062	18.8163	15.9106	16.0857	16.159	15.3343	17.2206	17.4395	14.4443	13.1728	13.4116	14.4202	13.1948	14.3526	15.9832
ENSG00000048052	HDAC9	9734	protein_coding	0.0625482	0.0486229	0.0851918	0.0474329	0.0492919	0.0700522	0.0143373	0.0652524	0.0858222	0.0404217	0.0523862	0.0605927	0.071445	0.0327913	0.035464	0.0369503	0.038122	0.0372583	0.0596788	0.0644884	0.0509119	0.0443403	0.0484069	0.041757	0.0364201	0.0503011	0.0617984	0.0464876	0.0361964	0.0336759	0.0187795	0.0118601	0	0.0213549	0.0121243	0
ENSG00000048140	TSPAN17	26262	protein_coding	14.3293	9.88403	10.8685	11.3427	9.5656	17.2829	11.7736	13.2043	9.72827	13.8122	14.0055	10.7381	9.47471	16.4823	17.9541	13.2639	13.2355	11.5277	9.25506	7.68679	5.29331	10.7823	8.01788	11.2392	13.1878	9.73825	9.67765	7.18497	8.49672	12.1338	12.737	11.1871	11.075	9.20568	8.38493	7.26238
ENSG00000048162	NOP16	51491	protein_coding	19.7998	14.809	11.0506	20.9576	16.1272	28.5493	23.4053	22.4361	17.6941	20.908	26.6715	18.2558	19.0541	30.6326	38.8928	23.955	23.5938	21.7597	16.3934	14.9259	9.70827	17.9816	18.9115	23.5338	22.843	17.5824	16.5307	16.401	17.965	19.1081	24.7951	20.5905	18.609	16.243	14.3067	11.3986
ENSG00000048342	CC2D2A	57545	protein_coding	1.70746	1.79417	1.34066	2.22255	2.03273	2.06955	1.79947	1.88365	1.75622	1.67926	1.88325	2.25223	2.09828	2.0075	1.86944	1.78934	1.54544	1.71463	1.81638	1.70924	1.90987	1.45705	1.40412	1.77753	1.63034	1.6357	1.66501	1.8379	1.6809	1.89259	1.64518	1.69694	1.74405	1.54917	1.65867	1.78591
ENSG00000048392	RRM2B	50484	protein_coding	25.9537	26.3671	21.6819	34.776	31.2546	29.1989	29.5247	25.3282	30.3051	26.3693	25.1811	34.9597	31.867	25.77	26.3452	27.4398	22.1084	25.0163	28.151	28.4764	44.1069	25.5789	31.2931	26.2085	26.5502	25.4063	23.9829	32.2127	30.42	24.2694	35.6975	31.4661	33.8156	30.7947	33.517	41.1321
ENSG00000048405	ZNF800	168850	protein_coding	7.07435	7.14652	7.23338	9.36897	9.49071	9.28189	8.87057	8.47512	8.86601	7.70232	8.19527	9.28762	8.96517	7.79987	7.30359	8.21969	7.45235	7.82826	8.30996	8.78202	12.7181	8.21952	10.8893	8.33882	8.14582	7.91651	7.92223	10.3165	7.99066	6.76037	6.02221	5.6613	5.86115	5.6323	6.67962	7.38261
ENSG00000048462	TNFRSF17	608	protein_coding	0	0	0	0	0	0	0	0	0	0	0	0	0	0	0	0	0	0	0.0618359	0	0	0	0	0	0	0	0	0	0	0	0	0	0	0	0	0
ENSG00000048471	SNX29	92017	protein_coding	3.52223	3.80402	3.08396	4.54446	3.55504	4.83105	3.96077	3.9426	3.55091	3.59983	3.78377	4.26199	3.16006	4.03155	3.88187	3.586	3.44044	3.49567	3.31065	3.1241	3.09179	3.5298	3.19598	3.4928	3.41703	3.01686	2.84076	2.78311	3.34214	3.61093	7.62948	6.64113	7.78206	7.42274	6.65668	6.62386
ENSG00000048540	LMO3	55885	protein_coding	0	0	0	0	0	0	0	0	0	0	0	0	0	0	0	0	0	0	0	0	0	0	0	0	0	0	0	0	0	0	0	0	0	0.00718533	0	0
ENSG00000048544	MRPS10	55173	protein_coding	66.7209	68.2594	56.0807	80.9556	77.5832	65.3288	70.4233	67.7848	70.1135	65.9446	69.2609	78.2809	74.2505	70.3884	71.2408	72.9338	67.9967	64.9171	65.9913	70.5801	82.6779	67.9255	72.7055	68.4799	70.5578	64.4156	62.3269	78.7089	75.4096	67.8199	58.1745	51.3178	56.8728	53.7981	55.3757	57.5826
ENSG00000048545	GUCA1A	2978	protein_coding	0	0	0	0	0	0	0	0	0	0	0	0	0	0	0	0	0	0	0	0	0	0	0	0	0	0	0	0	0	0	0	0	0	0	0	0
ENSG00000048649	RSF1	51773	protein_coding	7.33038	8.23376	7.43313	11.1108	10.0424	9.77603	9.2578	7.76314	9.30654	7.35056	7.30852	10.454	7.4164	7.4669	6.76749	7.73583	6.73267	6.92181	8.44157	7.40113	10.9461	8.01102	9.32648	7.34711	7.56209	7.50403	6.95017	9.33826	8.70179	7.24032	7.77759	6.85518	7.5078	6.61603	6.84374	8.87369
ENSG00000048707	VPS13D	55187	protein_coding	5.03621	5.53909	6.09018	6.92628	6.3901	6.3308	5.89835	5.63442	5.73523	5.25983	5.17528	7.1829	5.48193	5.34917	4.97964	5.3565	4.91425	5.05818	5.47609	5.35111	5.95844	4.96108	5.20769	5.14262	5.6821	4.76102	4.2761	5.3787	5.34497	4.75374	4.71387	3.97191	4.57436	4.2841	4.25033	4.65879
ENSG00000048740	CELF2	10659	protein_coding	0.00599209	0	0	0.0161566	0	0	0	0	0	0	0.00573551	0	0	0	0.00543589	0	0.0175299	0	0	0	0	0	0	0.00533373	0	0	0	0.00712559	0	0.00573536	0.011514	0.00605968	0.00637708	0	0	0
ENSG00000048828	FAM120A	23196	protein_coding	34.4793	30.6525	28.245	41.992	35.4033	51.6192	39.8206	38.1211	32.6592	35.4919	41.3796	38.3384	33.6803	43.5575	49.7348	34.6091	32.7202	33.869	31.5377	31.9337	31.5017	35.0657	32.1751	35.5072	34.4226	29.9037	29.4294	30.627	31.4163	34.4792	37.322	28.7906	30.3469	27.6818	23.5287	23.2244
ENSG00000048991	R3HDM1	23518	protein_coding	13.4261	15.8981	15.763	17.6963	18.2582	17.8525	17.3808	16.2359	16.6789	14.8988	15.3465	17.8052	15.2977	16.5731	14.7715	16.4927	14.4166	14.2796	16.4816	16.0348	18.9581	16.6008	18.4493	15.7097	15.2947	14.7405	14.4392	16.4115	15.0187	14.4054	14.0997	12.4826	14.2267	13.0668	12.0632	14.3192
ENSG00000049089	COL9A2	1298	protein_coding	12.095	7.00094	6.54039	10.7515	7.7026	25.5782	13.8085	10.7549	6.92682	10.7473	14.5647	8.67106	5.96111	17.8763	25.8805	10.3627	10.4098	9.27156	6.19445	4.69466	2.19057	8.72197	5.88335	9.84924	10.84	7.32045	7.02301	5.53047	6.2136	10.6656	23.316	14.4567	13.1212	10.486	9.08351	5.60915
ENSG00000049130	KITLG	4254	protein_coding	1.24035	1.03728	0.781938	1.90088	1.14576	1.47593	1.38026	1.087	1.73035	1.51272	1.22783	1.31454	1.80185	1.51172	1.38489	1.51975	0.97178	1.30228	1.54759	1.39906	1.85621	1.30082	1.48775	1.38717	1.37175	1.02927	1.19546	1.5002	1.53374	1.02486	0.845389	0.696858	0.688229	0.857084	0.756223	0.752341
ENSG00000049167	ERCC8	1161	protein_coding	7.80224	8.60858	10.0113	9.41629	9.27586	8.7756	8.67552	7.56722	8.80383	8.77208	8.09243	9.45922	9.09104	7.66644	7.59904	8.33848	7.12912	8.27784	8.34989	8.37871	10.276	7.86441	8.33729	8.2664	8.34856	7.62352	7.49423	7.92954	8.41622	7.51453	9.09545	7.78687	8.7749	8.30081	8.12139	8.49051
ENSG00000049192	ADAMTS6	11174	protein_coding	0.64514	0.662312	0.656605	0.548773	0.857726	0.772824	0.880234	0.576883	0.652441	0.659131	0.558704	0.796665	0.393015	0.508223	0.390171	0.465808	0.426903	0.447325	0.512953	0.394992	0.800182	0.570188	0.739678	0.49222	0.636016	0.512081	0.485643	0.465786	0.568899	0.50723	0.767408	0.768919	0.923625	0.839085	0.944849	1.05492
ENSG00000049239	H6PD	9563	protein_coding	18.8269	16.676	18.9739	19.5215	16.6258	21.8564	19.0219	17.1295	15.3165	18.3214	18.6962	17.4327	12.4322	18.1125	18.8654	16.5579	16.646	15.6927	14.819	12.1817	9.6189	15.4037	14.932	15.8162	17.699	15.6667	13.9811	12.5284	12.8878	16.514	21.8307	20.9731	21.5159	18.7726	18.0555	15.9442
ENSG00000049245	VAMP3	9341	protein_coding	102.126	103.323	81.1397	117.401	109.343	106.334	97.2565	106.035	107.703	105.374	97.4762	113.757	120.836	105.501	96.8603	103.817	95.4824	100.604	105.685	105.967	122.32	101.83	102.724	108.28	108.157	100.006	97.6087	110.654	114.94	101.229	92.176	83.4643	92.9079	87.1984	86.9164	96.4534
ENSG00000049246	PER3	8863	protein_coding	1.77875	2.04065	2.04231	2.59514	2.75049	2.85492	2.05538	2.03359	2.48083	2.04918	2.13795	3.06981	2.24142	2.36182	2.26941	2.14957	1.99596	2.02127	2.36361	1.93096	2.15082	2.16911	2.01147	1.83635	1.84968	2.4227	2.02866	2.25044	1.72969	2.23118	2.84047	2.36556	2.42031	2.44025	2.65337	2.69607
ENSG00000049247	UTS2	10911	protein_coding	0	0	0	0	0	0	0	0	0	0.0379351	0	0.0437425	0.0670499	0.0341934	0	0	0	0	0	0	0	0	0	0	0	0	0.0386645	0	0.0424622	0	0	0	0	0	0	0
ENSG00000049249	TNFRSF9	3604	protein_coding	1.35621	0.987205	1.11069	1.08866	0.895114	0.841957	0.949223	1.23432	1.16604	1.07047	0.881938	0.71592	1.07847	1.11927	1.38059	1.49227	1.13071	1.20596	0.987779	1.17538	0.674138	0.918046	1.08253	0.857018	1.35029	1.22311	1.2438	1.28035	1.35398	1.1891	0.0497328	0.0314085	0.0330536	0.0113106	0.107028	0.03555
ENSG00000049283	EPN3	55040	protein_coding	0.365208	0.278601	0.14693	0.31511	0.184196	0.604094	0.442005	0.139336	0.376479	0.513568	0.489397	0.487685	0.427166	0.599065	0.74213	0.471765	0.341894	0.386746	0.446021	0.269334	0.126833	0.527205	0.50247	0.273069	0.362923	0.239231	0.292513	0.0868584	0.169075	0.181771	1.31931	0.842065	0.886171	0.702238	0.54368	0.300979
ENSG00000049323	LTBP1	4052	protein_coding	0.572945	0.51962	0.480222	0.506902	0.306386	0.407221	0.525323	0.405592	0.393067	0.481344	0.694083	0.330884	0.343581	0.483929	0.438549	0.430135	0.427769	0.43609	0.333121	0.382229	0.414538	0.369236	0.60353	0.541869	0.444813	0.492175	0.320777	0.425828	0.538786	0.428435	0.395648	0.407395	0.428734	0.352101	0.472002	0.553337
ENSG00000049449	RCN1	5954	protein_coding	13.0327	14.5145	7.61935	13.5842	15.1293	13.2605	16.535	13.2936	17.1432	13.4453	13.0941	15.0827	15.8609	12.6264	12.5702	13.4979	12.8669	12.7732	14.6523	14.2309	19.6464	14.3484	18.9024	13.5386	14.2064	16.0535	14.1689	14.7458	15.118	12.4461	9.63836	9.95169	9.31451	8.40492	9.94532	10.8598
ENSG00000049540	ELN	2006	protein_coding	0.120663	0.133403	0.134847	0.0948924	0.0543369	0.180185	0.129072	0.0839194	0.067184	0.114368	0.153994	0.0599437	0.0551302	0.0937158	0.14595	0.150483	0.0980554	0.159723	0.0671575	0.0487864	0.0291007	0.176259	0.0415033	0.116356	0.0520433	0.023524	0.0953729	0.0717438	0.128016	0.0866195	0.26084	0.274553	0.192622	0.175769	0.0727663	0.149623
ENSG00000049541	RFC2	5982	protein_coding	33.917	28.6665	22.2936	26.2321	27.814	33.0956	33.8258	26.2138	28.0857	27.7177	28.6772	26.64	28.655	34.2731	36.9765	38.784	32.1464	27.5996	26.854	24.251	18.5555	29.8802	29.5952	31.0115	32.0603	30.4864	24.7076	18.8574	24.3108	24.0061	32.615	30.6289	31.3467	26.9788	26.6054	22.0334
ENSG00000049618	ARID1B	57492	protein_coding	5.70865	5.27271	6.52536	6.92	5.73222	8.0328	6.41204	6.09418	5.47078	5.59618	5.99061	6.10797	4.81604	6.6006	6.55075	5.53433	4.96635	5.03827	5.1434	4.33599	4.03708	5.28972	4.90643	5.50594	5.51644	4.57852	4.1537	4.39227	4.73076	5.08571	5.65944	5.01411	5.43831	4.77386	4.22118	4.1294
ENSG00000049656	CLPTM1L	81037	protein_coding	20.4104	16.6159	13.8744	21.0571	15.1257	27.1373	22.5543	20.7778	16.5767	19.941	24.2955	17.7603	17.1455	24.9298	28.6029	19.0988	20.2366	19.391	16.5893	14.6203	9.49122	18.4253	15.1049	20.1527	20.1504	16.7664	15.9102	14.3573	15.299	18.3918	21.6362	19.1778	17.2213	16.2742	14.6104	11.2557
ENSG00000049759	NEDD4L	23327	protein_coding	12.2952	14.0613	13.2061	14.2158	14.8866	15.1688	14.6359	12.5466	13.1062	13.2926	12.429	14.5673	11.3995	12.014	11.1995	10.9265	11.0798	11.2258	12.6788	11.2221	13.9135	12.8313	12.4792	12.4923	12.4994	12.5649	11.3713	12.0567	12.9489	11.7536	14.98	14.0655	15.0861	14.3533	14.2291	15.0974
ENSG00000049768	FOXP3	50943	protein_coding	0	0.0353501	0.0357327	0.172425	0	0	0.0977214	0.0254143	0.0203462	0	0	0	0	0.119201	0.0193374	0	0	0.0225731	0	0	0	0.0219795	0	0.018974	0	0	0	0	0	0.0612081	0.0204797	0.0862257	0.113428	0.0698649	0.0220367	0.0487977
ENSG00000049769	PPP1R3F	89801	protein_coding	0.0450762	0.0498357	0.050375	0.101283	0.135325	0.414228	0.165318	0.0895713	0.100392	0.108754	0.201348	0.0537439	0.0274601	0.154042	0.231722	0.0946799	0.0879139	0.0636461	0.0430083	0.0729011	0	0.0929584	0.0620179	0.106996	0.0777677	0.0703032	0.12668	0.0178677	0.0695611	0.0719081	0.360898	0.197533	0.271843	0.147741	0.279602	0.103191
ENSG00000049860	HEXB	3074	protein_coding	34.6942	35.6638	22.0762	32.4849	39.5993	30.9903	35.202	33.6235	35.9827	32.7813	30.1451	34.4687	38.1637	33.9124	31.7474	35.4171	30.8396	31.4202	36.6444	36.8228	51.0392	34.1104	42.5183	32.9605	35.1126	36.5172	33.0661	36.1565	37.3918	32.3665	30.3337	29.8591	30.097	29.0337	32.5856	37.1745
ENSG00000049883	PTCD2	79810	protein_coding	3.1601	3.38122	3.6135	3.76256	3.73615	3.36802	3.46001	3.52168	3.7108	3.22262	3.08196	3.66418	3.86015	3.1831	2.99977	3.27176	2.90161	3.20272	3.43477	3.57228	4.05425	2.88895	3.58583	3.28655	3.26556	3.22015	3.38759	3.42858	3.08561	3.2066	3.56302	3.45382	3.51916	3.47029	3.27818	3.54255
ENSG00000050030	NEXMIF	340533	protein_coding	0.0106632	0.0221046	0.0446875	0.0143757	0	0.0146984	0	0	0.015267	0	0.00510329	0.0254272	0.0584635	0.00496911	0	0.00839902	0.00519921	0.0169381	0	0.00517362	0	0.0109951	0	0	0.016557	0.0124732	0.0112377	0	0.0370245	0.00510316	0.0102449	0.0107835	0	0	0.00551186	0
ENSG00000050130	JKAMP	51528	protein_coding	20.309	23.4482	20.0516	23.1597	25.4142	19.5107	21.2415	21.6535	23.4698	21.2027	21.2921	24.1782	24.8179	21.592	21.2636	22.131	19.5688	20.7701	22.768	24.9606	30.6572	22.438	19.8486	21.8062	21.6177	21.5274	20.0167	25.2117	23.8905	21.8705	21.8078	21.3639	21.4368	20.8168	21.9493	25.7214
ENSG00000050165	DKK3	27122	protein_coding	0.0385071	0.0136842	0.018443	0.0296651	0.0297267	0.0379138	0.0151314	0.0393521	0.0315044	0.0227521	0.0263273	0.0262352	0	0.0205081	0.0049904	0.0129989	0.0214577	0.0174763	0.0367406	0.0160141	0.00796022	0.0170167	0.00756856	0.0440695	0.0455551	0.0514781	0.0231897	0.0523329	0.00636684	0.0210613	0.0105704	0	0.0117089	0.01202	0.00568701	0.0125932
ENSG00000050327	ARHGEF5	7984	protein_coding	0.610551	0.806272	0.435929	0.45729	0.549888	0.514311	0.528703	0.579655	0.496435	0.52609	0.497828	0.485302	0.495925	0.590116	0.502593	0.507627	0.463082	0.586692	0.453088	0.373031	0.212693	0.617896	0.357788	0.644111	0.5969	0.555478	0.393218	0.295796	0.484184	0.400416	0.695227	0.480229	0.601646	0.568222	0.490929	0.427076
ENSG00000050344	NFE2L3	9603	protein_coding	31.6447	32.0452	19.0149	36.3968	44.1139	35.9917	33.9904	36.6353	42.9873	32.4518	33.143	35.5242	40.7347	37.0161	38.1378	38.1708	33.2889	35.9069	34.9772	38.51	55.1044	34.4897	45.7467	33.502	35.5421	34.7808	36.3463	38.1034	40.4117	34.5029	10.9716	10.6054	11.1934	9.03565	10.5256	11.6188
ENSG00000050393	MCUR1	63933	protein_coding	15.9973	17.7315	16.1847	17.482	20.4625	16.3624	16.221	16.6517	19.2605	16.7321	16.8404	18.7368	20.8803	18.0374	17.3498	17.8957	16.871	17.0558	18.6	19.7493	24.0132	17.783	17.4375	18.2128	18.1672	19.1065	15.7719	17.8224	18.3392	16.5905	15.3801	16.5841	17.2216	16.9673	16.6505	18.2488
ENSG00000050405	LIMA1	51474	protein_coding	12.2774	13.2629	8.4139	14.1933	15.4374	15.043	12.269	11.9809	13.1898	12.3825	11.3629	15.4824	13.5122	11.9861	11.6856	11.9097	11.089	11.1708	12.9263	12.3784	14.9028	12.2192	13.0807	12.1983	12.1915	13.2407	12.3572	13.2005	12.7514	12.1201	14.2869	13.1109	13.0662	13.5954	13.9412	16.0316
ENSG00000050426	LETMD1	25875	protein_coding	13.2609	15.9331	17.9519	14.908	14.8899	13.995	14.4585	14.0943	13.7922	14.783	11.4718	14.2246	11.4202	11.1803	11.6739	11.5017	10.39	11.3753	13.589	11.1643	12.514	10.5589	10.968	11.9398	13.3658	12.1186	11.3206	11.464	11.7761	11.8368	15.1924	14.8662	15.1923	14.2973	15.3779	15.3286
ENSG00000050438	SLC4A8	9498	protein_coding	0.00367083	0.00913145	0.012307	0.00494887	0.00661221	0.0202399	0.00673143	0.0175064	0.0140152	0.0151825	0.00702728	0.00437669	0.00670873	0.0068425	0.00666018	0.0115655	0.0143187	0.0116619	0.00350243	0.0178103	0	0.0113552	0.00505049	0.01307	0	0.0214696	0.00773722	0.0130956	0	0.00702709	0.0458486	0.048259	0.0468801	0.0441152	0.0341545	0.0420172
ENSG00000050555	LAMC3	10319	protein_coding	0.210444	0.123603	0.13229	0.141856	0.142151	0.543902	0.168833	0.156816	0.142282	0.217598	0.327328	0.156819	0.144226	0.335066	0.540911	0.303892	0.33348	0.139284	0.100395	0.110613	0.0126884	0.18987	0.0965127	0.218542	0.181534	0.133339	0.0831684	0.114699	0.121783	0.159463	0.421224	0.292624	0.289287	0.162857	0.145039	0.0602198
ENSG00000050628	PTGER3	5733	protein_coding	0.00681459	0	0	0.00918717	0.012275	0.0187868	0	0.0081248	0.00650453	0.00704626	0.00652278	0	0	0.0127025	0	0	0	0.00721648	0	0	0.00986101	0	0.00937582	0	0	0.00797129	0	0	0.0315486	0	0.0130945	0	0	0	0	0.0234004
ENSG00000050730	TNIP3	79931	protein_coding	0	0	0	0	0	0	0	0	0	0	0	0	0	0	0	0	0	0	0	0	0	0	0	0	0	0	0	0	0	0	0	0	0	0	0	0
ENSG00000050748	MAPK9	5601	protein_coding	11.5475	12.511	9.0384	13.31	14.1977	11.5027	12.3793	12.1037	13.6795	11.2641	11.8124	14.3548	13.2236	11.8236	11.4552	12.5845	11.2106	11.2873	13.4428	12.688	15.5193	12.0584	13.4923	12.8092	12.5617	12.5538	11.1014	12.0023	12.5828	11.4887	10.9604	9.82804	11.8438	11.0911	11.0342	11.2249
ENSG00000050767	COL23A1	91522	protein_coding	0	0	0	0	0	0	0	0	0	0	0	0	0	0	0	0	0	0	0	0	0	0	0	0	0	0	0	0	0	0	0	0	0.019425	0.0199411	0	0
ENSG00000050820	BCAR1	9564	protein_coding	9.10311	5.25944	4.9028	9.09107	4.66286	15.2488	9.74958	8.89239	6.20443	8.78409	11.2801	7.3238	4.65252	14.7757	20.8821	8.97261	9.22574	7.72409	5.62204	4.41323	1.64528	7.35873	5.34233	7.33274	7.99445	5.87202	4.74781	4.50691	4.77549	7.71377	12.2018	8.47539	7.54946	5.94535	4.8496	2.9139
ENSG00000051009	FAM160A2	84067	protein_coding	7.08477	5.72459	6.08987	7.8438	5.71644	10.0536	7.37649	6.5053	5.36743	7.32563	7.58078	7.06968	5.06218	8.18576	9.01568	6.72064	6.99029	6.05809	4.52864	3.95743	3.0615	5.89877	4.5578	5.93466	6.74307	4.65654	5.03145	3.95592	4.57517	6.00851	8.31797	6.99577	7.96954	5.85465	5.42488	5.08232
ENSG00000051108	HERPUD1	9709	protein_coding	43.7935	46.6684	30.0185	40.9431	45.6922	40.7516	39.1645	44.4357	46.1175	40.3376	41.5824	40.7645	42.8205	40.6586	40.1764	41.4243	40.4504	39.6056	44.599	42.622	45.6949	39.9173	36.5452	41.3878	42.2927	44.5234	41.483	42.203	46.8359	42.9122	55.1849	51.0422	54.1445	53.4677	56.4517	55.8538
ENSG00000051128	HOMER3	9454	protein_coding	5.05566	3.76174	2.61015	4.48343	3.53187	6.80986	4.56494	4.17125	3.72473	3.59766	5.24397	4.40053	2.84566	5.87648	6.43488	5.34488	4.10531	4.37669	2.65947	2.4436	0.945764	4.32105	4.02009	4.22641	4.6961	3.48532	2.75519	2.56025	2.78107	3.75348	5.26363	4.89884	5.01223	4.17933	4.03421	2.37634
ENSG00000051180	RAD51	5888	protein_coding	14.7816	13.937	8.83169	13.4003	16.8669	14.936	14.5699	14.5464	14.8013	13.9829	14.312	14.4196	15.8267	16.8381	15.5186	17.1032	13.9777	13.5301	15.9351	13.5778	15.9882	15.0437	14.2037	15.265	15.3012	14.7207	13.1503	12.378	15.9478	15.0057	11.6605	9.68511	10.0562	9.76412	11.0035	10.2542
ENSG00000051341	POLQ	10721	protein_coding	7.16568	8.05795	7.95709	9.49035	10.6341	9.44245	9.55298	7.21423	8.65999	7.79353	6.85213	9.93963	8.73912	9.00486	7.22565	8.1901	6.60486	7.69965	8.75692	7.95351	12.8446	8.04661	9.55983	8.13835	7.61352	7.52902	7.07886	8.97974	7.38462	6.54995	7.01928	6.23965	6.69332	6.45752	6.54538	8.25017
ENSG00000051382	PIK3CB	5291	protein_coding	16.4432	16.9389	13.2477	20.7996	21.519	17.6469	18.4379	17.8142	18.9462	17.1931	15.8596	20.6053	19.012	16.4825	14.7342	16.0179	14.5214	16.5423	17.69	17.226	25.3237	17.0242	18.4565	17.071	17.3946	15.6622	16.224	19.424	18.6526	15.297	11.8002	9.90932	10.7855	11.0721	11.6652	12.5027
ENSG00000051523	CYBA	1535	protein_coding	26.9555	13.9842	14.6779	25.899	11.4375	71.7759	42.1991	23.1211	12.99	24.5474	37.9955	15.4546	7.57615	48.2103	96.126	25.7077	28.4948	19.7654	11.7887	8.16298	2.04832	25.3758	11.4905	23.6879	21.2674	14.0032	13.554	9.18593	11.3278	22.7037	63.4142	39.3454	26.6429	23.3299	14.3829	7.03647
ENSG00000051596	THOC3	84321	protein_coding	11.1193	19.642	7.51339	12.3936	11.0623	11.3047	10.0727	10.1646	12.4885	9.52522	10.2598	10.6196	11.3284	12.0165	10.5197	12.7093	11.2896	13.5524	10.4454	10.1606	13.7166	9.87242	15.9807	10.9502	11.1943	11.3334	11.236	8.43711	9.33748	9.74836	9.1255	10.2032	10.4737	9.731	9.36576	9.14715
ENSG00000051620	HEBP2	23593	protein_coding	10.8597	10.1798	7.36063	8.96946	10.6907	9.58249	10.9476	10.3112	10.4869	9.99369	10.1028	9.97804	10.51	9.54693	9.89206	10.8762	10.8194	9.74388	10.113	10.7723	12.0273	9.88076	11.1907	9.80231	11.4388	10.607	11.2239	9.30203	10.2449	9.62201	7.20407	7.44144	7.77035	7.44919	8.47439	7.36074
ENSG00000051825	MPHOSPH9	10198	protein_coding	8.8036	10.3807	11.4188	12.4884	12.9829	11.2199	10.9108	9.2175	10.6089	9.99404	9.12936	12.0873	11.3873	9.59736	9.03468	9.35802	7.50798	8.51829	9.85552	10.0915	14.2819	10.1045	10.4611	9.89344	9.48973	8.86413	8.65223	10.932	10.6325	8.60971	10.8074	9.57432	10.4427	10.3017	9.67544	11.4871
ENSG00000052126	PLEKHA5	54477	protein_coding	4.49437	5.06882	4.41681	6.63821	6.1708	5.90634	5.38394	4.78391	5.77984	4.70674	4.58771	6.21422	5.9354	4.75512	4.69494	4.54266	4.25507	4.54863	5.10784	5.43372	7.48894	4.86111	6.1187	4.79788	4.6415	4.76706	4.57091	5.7432	5.58976	4.86836	5.79262	5.00592	5.7364	5.55117	4.9929	6.55337
ENSG00000052344	PRSS8	5652	protein_coding	1.01712	0.513367	0.555988	1.01353	0.916063	1.82873	1.52051	1.02814	0.548738	0.914522	1.3122	1.18634	0.444513	1.46317	1.84542	0.8534	0.733118	0.65563	0.548521	0.429124	0.0959883	0.843583	0.395483	0.747913	1.07576	0.698342	0.675778	0.631056	0.793336	0.888886	3.05912	2.01246	2.30613	1.42527	1.18866	0.784585
ENSG00000052723	SIKE1	80143	protein_coding	25.9821	29.6417	25.6688	32.6658	33.4323	28.7069	30.9652	28.3562	32.9175	29.3812	28.4697	34.6908	32.4722	26.8993	25.6257	27.3925	23.9439	26.1907	31.5415	30.0966	44.2027	27.9186	31.8164	28.0847	27.034	28.3166	26.4293	31.4544	32.2158	25.0078	26.6677	23.7808	26.9863	24.3745	26.0299	29.1521
ENSG00000052749	RRP12	23223	protein_coding	14.7003	10.6481	11.1577	16.044	11.0169	22.4534	14.8008	16.5887	11.9996	14.7455	18.5963	12.9016	11.7275	20.6304	24.9364	15.3515	16.1705	16.2125	11.2811	10.1185	4.70975	13.3685	10.4629	14.9525	15.5683	11.4126	10.9487	10.2814	11.3814	14.2772	12.1599	9.14898	9.65282	8.42627	6.80133	5.86185
ENSG00000052795	FNIP2	57600	protein_coding	12.0348	13.0936	11.5583	15.6919	15.6894	15.4331	13.3084	12.456	13.0997	12.1157	13.1766	15.7061	12.3384	12.8413	11.5916	11.7773	11.2219	11.6852	13.6147	11.998	14.8577	12.0264	12.4041	12.3442	11.6145	11.0435	10.5052	12.5376	13.2981	12.4595	13.1109	11.0498	12.0366	11.27	10.9864	12.7674
ENSG00000052802	MSMO1	6307	protein_coding	278.624	318.837	264.426	314.809	299.26	256.795	281.858	315.75	385.183	288.192	287.049	351.286	278.21	248.567	270.129	251.492	228.004	242.664	277.132	280.933	343.205	249.934	277.766	283.406	317.642	347.421	342.69	357.771	352.403	314.416	464.896	455.189	470.047	438.967	466.475	526.087
ENSG00000052841	TTC17	55761	protein_coding	16.1716	17.0116	14.2915	20.0119	20.1506	17.9968	17.7534	15.8996	17.6147	15.8483	15.1224	18.7744	18.0607	17.2268	14.6864	17.1275	15.0375	15.0656	16.7021	15.6981	21.2101	16.2786	18.1234	15.2605	16.9088	16.6142	15.122	17.0216	16.0276	14.5089	17.1821	16.1479	16.4235	15.6638	17.4348	18.2105
ENSG00000052850	ALX4	60529	protein_coding	0	0.0190484	0	0	0	0	0	0	0	0	0	0	0	0	0	0	0	0	0	0	0	0	0	0	0.0237798	0	0	0	0	0	0.0110355	0	0	0	0	0
ENSG00000053108	FSTL4	23105	protein_coding	0.960596	0.617708	0.624392	0.898598	0.918122	1.3106	0.92569	0.677822	0.533293	0.65879	0.94761	0.654462	0.465763	0.703439	0.74694	0.579052	0.697778	0.487863	0.514378	0.532648	0.382966	0.950066	0.350637	0.680553	0.760991	0.710879	0.588817	0.477904	0.601272	0.769326	0.913492	0.97143	0.719791	0.588991	0.557337	0.549761
ENSG00000053254	FOXN3	1112	protein_coding	36.2503	40.4158	34.2217	43.6225	43.5064	48.185	40.1854	36.9289	38.0725	35.9846	37.0208	45.7729	34.8359	36.6864	33.5075	32.343	30.4198	32.6173	36.385	32.5959	41.6627	36.0814	38.8171	34.3478	35.2656	33.5322	30.6193	33.4438	35.9454	33.5272	40.2357	36.9184	40.0832	36.7644	35.7439	40.6809
ENSG00000053328	METTL24	728464	protein_coding	0	0	0	0	0	0.051113	0	0.0442101	0.0353936	0	0	0.088422	0	0	0	0	0.03616	0	0	0	0	0	0	0	0	0	0	0	0	0.035492	0	0	0	0.0405117	0	0
ENSG00000053371	AKR7A2	8574	protein_coding	24.1924	20.2439	15.0454	22.8556	15.7677	33.1438	25.1956	26.1576	17.874	24.0983	29.6969	21.4461	16.6729	30.1209	35.3494	24.3213	21.8628	19.7131	16.4926	14.4079	10.4755	21.594	13.8222	22.5864	23.0929	18.0594	18.9176	14.7577	16.6291	20.5751	38.2184	29.9933	29.8348	26.2291	22.7575	19.7855
ENSG00000053372	MRTO4	51154	protein_coding	147.673	134.293	106.992	103.915	112.835	117.813	124.851	124.117	136.459	128.637	122.751	104.727	138.329	141.687	136.254	176.057	158.738	129.728	124.447	122.395	97.7208	129.288	122.621	128.424	157.899	144.471	124.33	96.1588	101.93	108.559	77.9621	93.6165	85.2087	78.2503	79.1799	65.8682
ENSG00000053438	NNAT	4826	protein_coding	0.0494968	0	0	0	0	0.136455	0	0	0	0	0	0	0	0	0	0	0	0	0	0	0	0	0	0	0	0	0.0521637	0	0	0.047376	0	0	0	0	0	0
ENSG00000053501	USE1	55850	protein_coding	3.03064	2.67005	3.03914	2.99139	1.36476	4.36402	3.54786	3.58107	2.37619	2.88186	3.75559	1.96802	2.37375	3.65684	5.84233	2.60027	2.48042	2.493	2.11707	1.81177	0.783121	2.00891	2.34546	3.20347	2.60497	2.21567	2.08176	1.70543	1.91041	2.20149	4.5756	3.25638	3.83011	2.83805	2.26591	1.45572
ENSG00000053524	MCF2L2	23101	protein_coding	0	0.00265195	0	0	0.00576093	0.00440852	0	0	0	0	0	0.00762644	0	0	0	0	0.00311882	0	0	0	0.00462798	0	0	0	0.0066213	0.0037411	0	0	0	0	0.00307276	0.00970291	0	0.0069883	0	0
ENSG00000053702	NRIP2	83714	protein_coding	0	0	0	0	0	0	0	0	0	0	0	0	0	0	0	0.0184128	0	0	0	0	0	0	0	0	0	0	0	0	0	0	0	0	0	0	0.0483336	0
ENSG00000053747	LAMA3	3909	protein_coding	0.398864	0.419922	0.247918	0.513566	0.419779	0.469496	0.480767	0.411433	0.325106	0.329013	0.338888	0.512965	0.450479	0.321623	0.406562	0.420072	0.327775	0.38442	0.393394	0.460976	0.460442	0.33272	0.394625	0.35504	0.43608	0.267359	0.354232	0.271798	0.285285	0.308851	0.921441	0.775	0.944372	0.964568	0.722771	0.769466
ENSG00000053770	AP5M1	55745	protein_coding	6.19462	7.28163	6.25933	7.87452	8.03651	6.86031	6.93521	6.81334	7.99141	7.19934	6.3598	7.98821	7.59054	6.47042	6.77013	6.80155	5.49881	6.28706	6.72517	6.6975	9.30022	6.57499	7.49399	7.07915	6.50128	6.55458	5.99589	7.43852	6.6082	6.38865	7.50503	6.37179	7.20025	6.93339	6.5451	8.40915
ENSG00000053900	ANAPC4	29945	protein_coding	7.5378	8.25799	8.04368	9.61415	10.0599	8.31955	9.60124	7.49097	8.58657	8.6621	7.0374	9.03992	8.70484	7.4783	7.19084	7.58689	6.38548	7.26178	8.45671	7.81181	11.5213	7.31682	8.94835	8.21199	8.36075	7.72157	7.47829	8.35419	8.16167	6.78347	6.97888	6.4432	7.16627	6.66157	7.24452	7.7075
ENSG00000053918	KCNQ1	3784	protein_coding	0	0.0123405	0.0498964	0.0200642	0	0.0410292	0	0.017744	0.0142055	0.0307772	0.0284907	0.0354888	0	0	0.0135012	0.0117225	0.0145131	0	0	0	0	0.0153458	0	0.0529898	0.0462173	0	0	0.0176979	0.0344501	0	0.057195	0.030101	0.0158388	0.048779	0.0153858	0
ENSG00000054116	TRAPPC3	27095	protein_coding	25.2531	26.5689	15.226	18.2547	21.0643	21.801	23.7527	22.2589	24.1753	22.9489	23.0828	18.7014	23.5192	23.6579	26.2253	25.9435	24.3351	24.1156	22.849	23.5457	22.5894	21.9044	17.5775	21.9307	24.7893	25.5253	21.8178	17.3438	19.9025	20.6722	20.804	20.4454	18.3802	19.5818	21.1131	17.6335
ENSG00000054118	THRAP3	9967	protein_coding	166.46	172.465	171.177	189.843	194.254	202.173	175.638	165.714	169.914	156.224	168.123	203.47	157.637	170.73	149.276	163.125	150.992	148.988	164.209	147.869	180.959	166.453	171.326	153.604	167.117	156.551	149.065	166.377	162.964	149.203	162.527	147.38	160.246	151.425	146.211	157.29
ENSG00000054148	PHPT1	29085	protein_coding	91.2449	53.5978	60.266	88.1336	48.3666	149.793	111.797	94.8247	51.8821	97.2583	118.39	64.0287	41.3165	139.58	201.311	84.6631	96.7391	84.8719	43.8799	33.6584	9.38893	79.1474	47.6105	87.0314	83.6383	58.999	55.3056	40.6652	50.9611	81.5938	170.312	139.195	114.913	93.8471	62.4366	32.8831
ENSG00000054179	ENTPD2	954	protein_coding	10.0665	7.16939	5.01232	10.7831	6.2836	16.7611	12.4511	9.68475	6.30261	10.1511	11.2334	8.22924	3.8252	12.7262	12.4097	7.92905	10.424	9.71027	6.18125	4.18294	1.51436	8.70981	5.82796	9.80331	9.49181	7.49066	6.5124	5.15572	6.57527	9.53981	10.9643	9.29812	6.86816	7.1051	6.80053	2.8806
ENSG00000054219	LY75	4065	protein_coding	0	0.0061948	0	0	0	0	0	0	0	0	0	0	0	0	0	0	0	0	0	0	0	0	0	0	0	0	0	0	0	0	0	0	0	0	0	0
ENSG00000054267	ARID4B	51742	protein_coding	9.99817	11.0194	9.73946	14.0878	13.558	13.7736	12.6586	10.7731	12.7414	10.9093	9.9624	14.2652	10.5422	9.52327	9.66832	8.94677	8.39431	9.75111	11.0019	9.91523	16.1441	10.6279	12.6117	10.0419	10.1836	10.7641	9.91706	12.391	12.3144	9.41626	11.478	9.39602	10.8429	10.404	10.4468	13.1033
ENSG00000054277	OPN3	23596	protein_coding	12.6122	13.2994	7.61	11.3355	12.8545	9.93427	9.96049	11.8148	13.3872	12.0181	9.72195	12.6786	12.0091	11.3267	10.1435	12.2021	11.4377	10.9616	13.3313	13.3012	18.1993	11.4019	13.391	11.4309	11.4281	12.7694	11.5791	11.8471	11.8577	11.2433	9.04561	8.69945	8.72274	8.64573	9.67852	9.76568
ENSG00000054282	SDCCAG8	10806	protein_coding	3.23899	3.51607	3.21218	4.26669	4.52051	4.43063	3.71789	3.31638	3.94123	3.11902	3.83396	3.92078	3.54719	3.51423	3.25236	3.19392	2.85718	2.9718	3.80992	3.15502	4.97319	3.3653	3.74198	3.68643	3.59599	3.8177	3.15294	3.29305	3.46262	3.37237	4.656	3.98814	4.30229	3.51167	3.92363	4.08949
ENSG00000054356	PTPRN	5798	protein_coding	0	0	0	0	0	0	0.0146606	0	0	0.0082666	0.00765246	0	0	0	0.0072527	0	0	0.00846629	0	0	0	0	0	0	0	0	0	0	0.00925312	0	0	0	0.0170169	0	0	0
ENSG00000054392	HHAT	55733	protein_coding	3.93994	3.8826	4.23162	4.24401	4.26174	3.90262	3.57616	3.43457	3.70399	3.8487	3.5533	3.84775	3.54601	3.60749	3.70893	3.5634	3.33047	3.58524	3.74031	3.30448	4.15419	3.28681	3.29604	3.79784	3.57631	3.23073	3.23415	3.39032	3.35703	3.25	5.95388	5.71628	6.18426	5.6564	5.76177	5.42757
ENSG00000054523	KIF1B	23095	protein_coding	21.8245	24.057	23.6694	29.9366	28.4563	26.7756	24.5823	23.723	24.6817	21.2595	22.2997	29.1662	22.3233	22.0685	19.7621	20.9534	19.9392	21.3735	22.7808	20.961	25.3783	21.3591	22.8341	21.6996	23.1719	20.4206	19.1007	22.5503	22.8171	19.8654	18.8246	16.7132	19.4485	17.9119	18.1688	19.7641
ENSG00000054598	FOXC1	2296	protein_coding	2.14701	1.88984	1.19047	2.49374	1.87419	2.32207	2.07456	2.20538	1.98627	2.16877	2.00765	2.46141	2.44486	2.32429	2.6519	2.80988	2.54465	2.13372	2.47398	2.33982	3.46531	2.19681	2.31772	2.29334	1.79508	2.06711	2.47156	2.18	2.50405	1.72306	1.45982	0.985404	1.07217	1.10066	1.04151	1.26657
ENSG00000054611	TBC1D22A	25771	protein_coding	8.04474	6.46538	5.91293	8.87671	6.68809	12.4709	9.50947	8.35195	6.76908	7.67837	9.18108	7.36344	5.5643	10.3239	12.4178	7.38941	9.16053	7.15611	5.92799	5.21226	3.68933	7.79742	6.19826	8.06421	8.1994	5.9357	6.13038	5.4014	6.41737	8.69514	10.1787	7.33444	6.62536	6.35518	5.43787	4.54744
ENSG00000054654	SYNE2	23224	protein_coding	2.33445	2.23895	2.73149	3.3417	3.71096	3.27388	3.01596	2.2431	2.4338	2.34029	2.06725	3.07888	2.34671	2.3064	1.97768	2.15243	1.79504	1.80945	2.41927	1.9459	3.1458	2.43644	2.85964	2.24073	2.53218	1.91316	1.7515	2.32425	1.97056	1.68798	2.1765	1.78343	1.99361	1.95113	2.16973	2.20929
ENSG00000054690	PLEKHH1	57475	protein_coding	5.21244	5.32959	5.61131	6.24914	6.43448	6.89187	6.09375	5.64965	5.51456	5.62835	4.95435	5.57008	4.863	5.15248	5.05376	5.00048	4.84604	4.9151	4.6835	3.99688	4.73832	4.76705	5.43296	4.86686	5.91761	4.91045	4.4881	4.79693	4.58439	4.79722	4.16161	3.83362	3.9827	3.98232	3.81855	3.456
ENSG00000054793	ATP9A	10079	protein_coding	43.6749	44.9915	44.2013	50.532	46.4834	53.7106	46.1336	46.7968	44.1065	42.0423	42.9902	51.0725	40.1926	46.5683	45.0761	42.4752	40.5642	42.1864	40.6995	38.6804	36.0803	38.6068	39.3051	39.3332	42.823	40.8515	37.6984	41.0067	41.6086	42.1389	36.3092	33.1009	34.826	33.775	30.7384	33.4084
ENSG00000054796	SPO11	23626	protein_coding	0	0	0	0	0	0	0	0	0	0	0	0	0	0	0	0	0	0	0	0	0	0	0	0	0	0	0	0	0	0	0	0	0	0	0	0
ENSG00000054803	CBLN4	140689	protein_coding	0	0	0	0.0281179	0	0	0	0	0	0	0	0	0	0	0	0	0	0	0	0	0	0	0	0	0	0	0.0219802	0	0	0	0	0	0	0.0227862	0	0.0238728
ENSG00000054938	CHRDL2	25884	protein_coding	0.227832	0.309135	0.243041	0.474692	0.111924	0.599548	0.360818	0.345718	0.118618	0.342658	0.455977	0.197557	0.151411	0.579114	0.544893	0.424167	0.34336	0.263201	0.21738	0.221081	0.0899134	0.277636	0.199475	0.165927	0.25728	0.193821	0.349247	0.0738898	0.0958875	0.475789	0.795976	0.858768	0.859664	0.362054	0.342596	0.331904
ENSG00000054965	FAM168A	23201	protein_coding	17.7318	18.2855	15.03	20.6783	18.0583	19.28	18.1545	18.1678	18.3739	17.6016	16.733	20.5846	15.0142	16.5107	15.2687	15.1821	14.9979	16.1278	17.8892	14.8594	15.7983	14.8695	17.0866	16.8527	18.3206	16.0489	14.8021	14.2921	15.6382	15.9981	19.7286	17.7209	20.0072	19.1173	18.7366	19.8762
ENSG00000054967	RELT	84957	protein_coding	2.45603	1.51637	1.03373	1.7344	1.30231	3.20959	2.54434	2.56063	2.17176	2.42959	2.819	2.07897	1.37961	3.08179	4.11852	2.0099	2.68535	2.13925	1.58253	1.34123	0.523097	2.20358	1.6091	2.13886	2.48733	1.69141	1.29978	1.3402	1.26748	2.11674	1.88978	1.61281	1.40309	1.56815	0.912306	0.657172
ENSG00000054983	GALC	2581	protein_coding	0	0	0.0327408	0	0	0	0	0.0232864	0	0	0	0.0232869	0	0	0	0.00769204	0	0.0103415	0.00931762	0	0.0141313	0.0100696	0	0.00869265	0	0	0.0102918	0.0116129	0	0	0.0281475	0.0296273	0.010393	0	0.0100958	0
ENSG00000055044	NOP58	51602	protein_coding	95.0351	96.9952	78.9478	114.687	125.005	126.235	114.327	101.066	111.519	103.231	105.389	116.951	127.124	122.936	127.461	115.069	101.747	110.959	112.146	117.253	160.256	114.381	124.23	114.443	109.087	106.959	104.158	119.44	117.667	103.964	93.6039	80.482	82.7517	78.5408	87.2811	87.9666
ENSG00000055070	SZRD1	26099	protein_coding	65.8783	53.2914	40.3459	62.202	50.8246	83.1598	72.0533	66.5701	53.1092	61.4195	72.0068	61.1134	53.1384	80.6376	90.2679	69.4271	69.5453	61.5811	52.6117	49.55	40.5283	63.1656	56.7421	62.4433	65.1497	55.5764	49.6769	46.981	50.9438	61.1703	71.9968	62.3426	61.2381	56.4242	46.336	37.441
ENSG00000055118	KCNH2	3757	protein_coding	0.0793227	0.07517	0.0569876	0.122217	0	0.265541	0.0519497	0.0405316	0	0.0468683	0.0976193	0.0405324	0.0828393	0.0528069	0.0822397	0.026777	0.0331513	0.0240002	0.0648718	0.0549803	0.0327953	0.0116845	0	0.0201735	0.0821109	0.0132553	0.0238848	0	0.0393461	0.0216926	0.0326618	0.091677	0.0602993	0.0247606	0.11715	0.0259414
ENSG00000055130	CUL1	8454	protein_coding	48.1318	50.0261	36.4914	59.4429	57.7899	59.6853	56.0864	48.8479	54.1231	48.5723	48.937	58.5205	56.2882	57.4106	52.8194	53.9725	48.1727	50.0308	52.6959	52.4863	65.889	52.2927	57.7426	51.8973	51.6277	51.2609	44.7644	53.6947	52.7368	46.9946	44.0516	39.9267	40.3488	39.3264	37.9336	42.3987
ENSG00000055147	FAM114A2	10827	protein_coding	5.89943	6.22968	6.01816	7.40957	7.50217	6.71406	6.34296	5.71112	6.42032	6.54837	5.76265	7.67109	7.24309	6.14686	5.89159	6.31485	5.1629	6.03377	7.4762	6.94785	9.4269	5.87509	6.03551	6.16685	6.54524	6.62949	5.80281	7.11133	7.67999	5.64667	7.56701	6.54727	6.99753	6.42325	6.99549	7.58373
ENSG00000055163	CYFIP2	26999	protein_coding	8.32134	8.45872	7.14272	9.64725	8.38623	9.38876	8.59489	8.5765	8.27767	8.22197	8.77472	9.89904	7.46654	8.44471	7.46366	8.32137	7.58922	7.59114	8.16081	7.38162	6.78233	7.70809	7.51764	8.39987	7.32306	7.34433	6.8018	7.15333	7.5714	7.53298	12.9255	11.4378	12.2103	11.8365	11.7898	11.6406
ENSG00000055208	TAB2	23118	protein_coding	32.7906	35.1477	28.0798	39.5498	41.5178	35.9207	34.8723	33.599	39.6429	32.5157	33.4173	42.4996	36.2367	32.1038	30.4624	34.5861	30.3408	31.9366	35.8754	35.7318	51.9501	34.4985	38.3751	33.5977	32.6439	34.4845	32.5205	37.0385	36.6146	31.6302	34.5778	32.7898	36.8243	34.7931	38.1023	42.2882
ENSG00000055211	GINM1	116254	protein_coding	27.8035	29.1393	22.9364	28.5365	30.439	27.1621	28.9237	28.4086	29.9988	29.6859	26.9208	31.651	32.3794	29.292	27.6097	29.315	27.3127	28.7002	29.457	32.6821	43.1944	26.9506	31.8175	29.2508	29.265	31.0182	28.6853	30.5598	30.9276	26.8641	34.5777	31.1328	30.8967	30.0247	33.1564	34.7695
ENSG00000055332	EIF2AK2	5610	protein_coding	25.5343	29.715	35.8717	34.7956	35.372	30.1546	29.3127	27.3585	30.8131	26.2316	24.7103	35.426	30.6002	25.6741	22.981	25.4273	22.1144	24.0278	29.6686	27.6747	40.6761	26.9599	33.5658	27.0198	25.33	25.2959	24.0154	29.2297	27.1884	23.1697	27.8122	24.1891	27.585	27.5026	26.5748	30.5927
ENSG00000055483	USP36	57602	protein_coding	17.4586	15.2857	15.0929	21.4819	16.59	27.6687	19.9652	18.9044	15.7803	17.5144	19.4245	19.4483	15.283	24.8887	25.4662	19.4743	17.935	18.3524	16.345	13.1189	10.0187	17.4291	16.4839	18.9959	19.1414	14.2062	14.3005	14.0525	14.6663	16.4924	20.9482	17.1152	17.0793	14.8949	14.3669	12.0667
ENSG00000055609	KMT2C	58508	protein_coding	8.49739	9.20749	9.66077	11.1163	12.1189	10.2342	10.4571	9.19915	10.2462	8.71526	8.23372	11.3364	9.15761	8.99574	7.48017	8.84427	7.99296	8.5725	9.64296	8.73439	10.7816	9.11599	8.63558	8.47212	9.04324	8.15686	7.36963	9.34635	8.6613	8.13331	6.02717	5.95043	6.13332	6.18193	6.03567	6.64895
ENSG00000055732	MCOLN3	55283	protein_coding	0.0893766	0.0247034	0.0332944	0	0.0536643	0.0410664	0.0364213	0.0118401	0.0379156	0.0924152	0.038022	0.0592016	0.127045	0.00925556	0	0.0625768	0.0290525	0.0736148	0.0379006	0.057819	0.0431107	0.0102398	0.218611	0.0265189	0.0411192	0.0348491	0.0104658	0.0590464	0.0689626	0.0665367	0	0.0100427	0.0211375	0.0108496	0.020533	0.0227339
ENSG00000055813	CCDC85A	114800	protein_coding	0	0.0132584	0	0	0	0	0	0	0	0	0	0	0	0	0	0	0	0	0	0	0	0	0	0	0	0	0	0	0	0	0	0	0	0	0	0
ENSG00000055917	PUM2	23369	protein_coding	56.6088	65.1838	56.7316	72.9626	73.8147	65.9333	66.5974	61.5246	65.6946	60.3658	59.6258	74.6762	63.711	56.0372	57.0754	56.239	50.9744	56.5831	64.6163	60.4476	84.1663	60.5189	66.212	61.264	60.7162	57.2084	54.8305	64.0326	63.6747	57.594	60.103	51.5845	60.4766	55.4817	59.741	64.6879
ENSG00000055950	MRPL43	84545	protein_coding	7.95339	6.77808	5.06142	7.39652	6.40042	13.0695	10.0101	8.86795	6.502	9.21368	10.0623	7.39743	6.22468	11.7882	19.0733	7.93228	7.97135	7.27216	7.07912	6.48505	5.16836	7.61245	5.64864	8.86581	7.20384	7.36519	6.90733	5.71414	6.56297	8.14128	19.3157	12.9211	12.5986	11.5656	9.84012	7.41779
ENSG00000055955	ITIH4	3700	protein_coding	0.0564767	0.0585375	0	0.0190349	0.0254327	0.0389245	0.0388368	0.0336676	0.0134768	0.0583967	0	0.0505024	0.0258039	0	0.0256172	0.0556059	0	0.0448555	0.0269429	0.0274017	0.0408621	0.0436759	0	0.0251357	0.0146155	0.0165158	0.0595196	0.01679	0.0163414	0.0135142	0	0.0428352	0.0300526	0.0771278	0.0437896	0.0484835
ENSG00000055957	ITIH1	3697	protein_coding	5.85237	4.68457	2.84116	6.17134	3.99231	7.64773	5.77768	6.20037	4.25871	5.55704	5.061	4.69787	3.25636	5.84601	6.39987	5.03189	4.70408	4.26462	3.41391	3.06439	1.53022	4.58564	3.18889	5.09331	4.64853	4.30401	3.67924	3.49694	4.09092	4.56171	15.8801	15.8361	14.5072	12.7719	11.187	8.80457
ENSG00000056050	HPF1	54969	protein_coding	14.9419	14.2692	10.0035	15.4043	14.7488	16.0051	14.5058	12.4648	12.8932	13.5365	14.0807	14.8367	15.725	13.8398	15.1076	14.3198	11.9544	13.6676	15.2716	15.6214	23.0273	16.8379	17.9482	14.7002	16.0896	13.9067	11.5542	13.6426	15.5268	15.4086	19.1557	14.2215	15.6557	13.6458	14.4428	15.832
ENSG00000056097	ZFR	51663	protein_coding	71.9697	70.7936	60.3876	85.2914	85.6262	83.8582	78.2892	77.7221	83.1706	73.864	76.7923	83.3532	88.9536	85.9284	80.3072	83.0425	73.167	79.0537	82.1737	83.9971	98.8997	76.3035	90.5316	80.6918	77.1645	71.1739	73.0523	79.715	83.0499	73.6286	70.3503	65.9336	70.3798	64.8199	65.9062	70.7578
ENSG00000056277	ZNF280C	55609	protein_coding	3.95708	4.29258	3.85164	4.47434	5.64607	4.47703	4.81157	4.15986	4.52162	4.6049	4.05916	4.63344	5.31376	4.09783	3.70557	4.14464	3.73435	3.90508	3.74849	3.81231	6.40336	5.13322	4.91747	4.21667	4.03745	4.09786	4.51408	4.16591	5.05595	3.55676	3.39304	2.55307	3.23019	3.13007	2.39001	3.06829
ENSG00000056291	NPFFR2	10886	protein_coding	0	0	0	0	0	0	0	0	0	0	0	0	0	0	0	0.0439284	0	0	0	0	0	0	0	0	0	0	0	0	0	0	0	0.0281997	0	0	0	0
ENSG00000056487	PHF21B	112885	protein_coding	0.0109508	0.0181606	0	0	0	0.0150948	0.0100406	0	0	0	0.0314455	0	0	0	0	0	0	0.0231932	0	0	0	0	0	0	0	0	0.0346224	0	0	0.0209631	0	0	0	0	0	0
ENSG00000056558	TRAF1	7185	protein_coding	0.661339	0.670238	0.0492721	0.772713	0.370614	0.729286	0.512046	0.543183	0.434861	0.455882	0.450148	0.43806	0.48346	0.780743	0.573287	0.740856	0.659249	0.420205	0.490778	0.442091	0.23393	0.318231	0.505501	0.745657	0.699798	0.601685	0.387207	0.401959	0.340191	0.393869	0.578914	0.698523	0.73511	0.59408	0.516573	0.538301
ENSG00000056586	RC3H2	54542	protein_coding	16.0769	17.2697	17.1753	20.846	21.4683	18.0283	18.6006	17.4248	19.657	16.3882	14.746	21.2236	17.8205	15.4929	14.1408	14.6349	13.9912	14.6153	17.1252	16.3679	23.5851	15.627	18.3154	14.7916	16.3947	16.3237	14.2692	17.9072	15.9275	14.359	13.6097	11.8859	13.2169	12.5052	13.0917	16.2011
ENSG00000056736	IL17RB	55540	protein_coding	115.549	114.179	91.9046	130.782	137.097	135.863	120.271	117.05	110.87	130.963	125.95	123.7	134.122	137.925	135.74	132.632	117.464	115.956	111.032	112.692	112.856	113.308	107.898	115.28	113.236	109.252	100.936	108.034	111.176	107.972	169.545	153.327	149.996	139.202	148.343	147.547
ENSG00000056972	TRAF3IP2	10758	protein_coding	1.7467	1.47607	1.30291	1.85908	1.41508	1.78561	1.75477	1.47471	1.27635	1.29623	1.54391	1.80357	1.25246	1.32417	1.31921	1.44164	1.39363	1.24789	1.10041	1.02994	0.91911	1.3271	1.29933	1.63662	1.46205	1.2611	1.11858	1.14291	1.29616	1.2399	1.63803	1.7833	1.77887	1.92658	1.40832	1.97062
ENSG00000056998	GYG2	8908	protein_coding	24.8882	24.2976	21.2563	27.0631	25.6223	26.1682	24.6851	21.1829	23.3917	23.1046	22.4314	25.1904	22.809	24.2628	21.375	25.4131	21.6483	22.1044	25.4278	23.1107	23.6854	23.209	21.1703	22.655	23.5817	23.0777	20.7536	20.8902	19.0494	20.4833	31.0155	33.5096	33.7374	32.8674	31.1198	32.085
ENSG00000057019	DCBLD2	131566	protein_coding	35.2699	37.819	40.6869	46.0715	44.6441	38.8904	39.2573	36.7391	41.6139	35.1665	34.4686	47.086	41.928	35.7689	33.0277	37.0642	32.563	34.923	39.1882	38.7294	50.6237	35.8566	42.1554	35.48	36.6727	35.0559	34.7611	43.1553	40.0652	33.3569	29.9082	27.258	30.5911	29.1102	29.8186	37.4605
ENSG00000057149	SERPINB3	6317	protein_coding	0	0	0	0	0	0	0	0	0	0	0	0	0	0	0	0	0	0	0	0	0	0	0	0	0	0	0	0	0	0	0	0	0	0	0	0
ENSG00000057252	SOAT1	6646	protein_coding	32.407	36.0364	40.047	37.4864	37.7208	33.7069	32.8044	32.0208	35.5307	32.1882	32.4934	36.612	38.2886	30.6588	30.7023	31.1843	30.2104	31.7824	32.8915	34.381	43.239	32.3215	31.7962	31.6633	33.5947	33.2832	30.1944	35.2095	33.671	28.9062	38.6601	32.9909	35.9882	34.7899	35.5123	41.0924
ENSG00000057294	PKP2	5318	protein_coding	10.2966	11.0577	9.11278	13.1308	13.6851	13.1263	13.1444	11.3311	11.6478	10.6466	11.012	13.1542	12.5223	13.203	11.6011	11.9535	10.1146	11.2137	11.7423	13.1694	15.1864	10.9285	11.7384	11.6771	11.8797	10.3773	10.6226	11.4363	11.6004	10.4878	12.2321	10.8899	11.7918	10.445	10.9862	12.4987
ENSG00000057468	MSH4	4438	protein_coding	0.0201166	0.066722	0.202332	0.0271204	0	0.138646	0.239779	0.0239843	0.0576039	0	0.0770207	0	0	0	0.0912465	0.0475354	0.0588512	0.0639089	0.115162	0	0	0.0829708	0.0276773	0	0	0	0.0424009	0.0478438	0.0232828	0.0192547	0.0773095	0.0813739	0	0.0439558	0.0623902	0.0230259
ENSG00000057593	F7	2155	protein_coding	7.25515	5.65697	5.16668	7.00319	5.11516	11.385	8.27149	6.66819	6.09867	7.35857	8.75105	6.83349	5.69615	9.90883	11.3727	6.13743	6.66975	6.52782	6.41017	4.9567	2.98168	7.05246	5.19349	7.2749	6.45265	5.85355	4.70808	4.7359	5.19054	6.67912	20.3459	15.8122	14.3	13.3369	11.8504	8.36389
ENSG00000057608	GDI2	2665	protein_coding	217.541	234.998	194.001	257.608	242.849	251.264	250.106	221.134	245.095	214.278	221.195	267.299	249.401	217.632	238.99	230.159	210.486	210.049	236.813	247.606	318.364	229.679	273.801	226.503	225.205	231.607	226.998	255.458	242.201	204.798	234.558	208.229	219.189	210.449	220.557	250.579
ENSG00000057657	PRDM1	639	protein_coding	0	0.00808077	0.0326729	0.0262767	0.0351084	0.107466	0	0.0232381	0.0186039	0	0.0373123	0.0232386	0	0.0272484	0.0353631	0.00767609	0	0	0	0	0	0	0	0.00867462	0	0.0113995	0	0	0.0112792	0	0.00936304	0	0	0	0.0100749	0
ENSG00000057663	ATG5	9474	protein_coding	13.133	12.4427	9.47687	13.8475	14.8349	13.4048	14.2385	12.6623	13.4792	14.5056	14.1628	13.1203	16.3483	13.7904	15.1008	12.9282	13.0224	14.006	13.374	15.0691	18.7852	12.2943	12.9155	13.326	13.3779	12.8721	13.6567	13.3763	14.5538	13.2161	12.2713	10.8225	11.4265	11.1582	12.0257	12.6889
ENSG00000057704	TMCC3	57458	protein_coding	0	0.0167522	0	0	0	0.0278484	0	0.0481749	0.00964193	0.0313349	0	0	0	0.00941475	0.00916388	0	0.00985071	0	0.0385525	0.0196045	0	0.0104159	0.0416945	0	0	0.0236323	0.0212916	0	0	0.00966873	0	0	0	0.0110362	0.0208861	0.0231249
ENSG00000057757	PITHD1	57095	protein_coding	24.2782	25.2519	17.4566	22.4056	27.2098	25.4957	23.537	23.2074	25.5429	24.6028	23.5863	23.3161	28.4922	25.9568	24.2216	29.3523	23.6163	22.0875	25.5617	24.2345	27.5972	25.0651	24.3234	25.5448	26.291	25.2122	22.6512	21.0591	23.2994	23.151	22.744	24.8275	23.4862	21.6959	25.0365	23.2156
ENSG00000057935	MTA3	57504	protein_coding	15.9479	17.6731	13.8099	18.072	20.7191	17.9121	17.3929	16.4196	17.2875	15.8665	15.1222	18.1101	17.8285	16.8339	14.9075	16.4795	14.024	14.1823	17.9155	16.8811	23.1853	16.8738	18.1951	15.7176	16.1287	16.4149	16.0471	16.1477	17.8319	15.58	17.3533	15.7065	17.7004	16.5065	17.0335	17.9199
ENSG00000058056	USP13	8975	protein_coding	22.1664	26.1055	23.1224	27.698	29.3502	24.9397	25.4271	23.1872	27.0016	23.729	24.0817	29.5159	27.7738	22.396	20.9503	23.5083	21.9621	23.9007	25.7134	23.9596	29.9747	20.9766	26.3357	23.9241	24.4318	23.2869	22.1791	25.899	25.4031	21.8497	15.9881	13.6635	16.388	16.471	15.6858	16.6101
ENSG00000058063	ATP11B	23200	protein_coding	15.7167	15.5436	13.6353	21.4687	21.7841	17.5486	17.9556	16.7665	19.3484	15.7106	15.5029	21.3854	18.6475	16.0897	14.4657	15.5492	13.6926	15.9764	17.462	17.0437	24.1209	16.1542	19.2792	16.0677	15.8764	15.9388	15.5826	19.073	18.4971	14.5088	12.0182	11.3539	12.322	11.9454	11.6365	14.2525
ENSG00000058085	LAMC2	3918	protein_coding	0	0	0	0	0	0	0	0	0.00927448	0.0100469	0.00930051	0	0	0	0.026444	0.00765341	0	0.0102896	0	0	0	0.010019	0	0	0	0	0	0	0	0	0.00933537	0.00982616	0	0.0106156	0.0703157	0
ENSG00000058091	CDK14	5218	protein_coding	0.759338	0.59077	0.612878	0.594005	0.439042	0.439352	0.558698	0.614732	0.590569	0.562209	0.672985	0.692985	0.68531	0.480545	0.510262	0.3692	0.319962	0.546008	0.429335	0.436646	0.610443	0.637978	0.425632	0.383849	0.57254	0.537323	0.454464	0.445915	0.553352	0.412753	0.369277	0.398172	0.498842	0.307258	0.416735	0.364832
ENSG00000058262	SEC61A1	29927	protein_coding	282.845	275.465	253.053	307.641	281.952	324.103	279.808	291.724	279.57	278.696	298.118	320.77	267.646	314.247	310.504	304.762	291.168	286.074	269.017	257.282	235.017	269.794	254.993	285.752	284.628	267.142	249.019	251.752	264.289	280.252	302.245	292.257	288.736	276.226	266.833	264.327
ENSG00000058272	PPP1R12A	4659	protein_coding	13.0187	13.6455	12.8916	16.9309	17.1784	15.8436	15.6173	13.5849	15.3531	13.6849	12.6948	17.2079	15.4025	13.4049	12.9823	13.4687	12.1169	13.3931	14.4106	14.0373	20.9247	13.6469	16.2182	13.4589	12.5351	13.3347	13.0716	16.4572	14.9459	11.771	12.9182	11.2311	12.1262	11.9578	11.4813	13.5625
ENSG00000058335	RASGRF1	5923	protein_coding	0.389004	0.311624	0.209998	0.30222	0.201899	0.44533	0.368761	0.471657	0.207679	0.347689	0.290304	0.283	0.301244	0.657517	0.681866	0.706289	0.45007	0.411945	0.283087	0.409468	0.238519	0.251545	0.517067	0.346263	0.505053	0.408759	0.444706	0.282258	0.381551	0.473309	0.0316731	0.0400059	0.063152	0.0576267	0.0749783	0.0603747
ENSG00000058404	CAMK2B	816	protein_coding	0.040312	0.00668528	0.0405458	0.0434777	0.0435681	0.0889075	0.0147846	0.0576752	0.0153912	0.0917016	0.0154344	0.0288382	0	0.0375713	0.0438842	0.0508039	0.0314489	0.0512273	0.0461553	0.0860588	0.0233333	0.0166267	0.0554632	0.0430595	0.0166916	0.00943092	0.0254904	0.00958753	0.00933137	0.0308679	0.0774611	0.0163067	0.0171608	0.0264252	0.025005	0
ENSG00000058453	CROCC	9696	protein_coding	0.555897	0.264275	0.323047	0.439671	0.267021	0.858215	0.686386	0.539059	0.360811	0.375534	0.482432	0.38	0.325103	0.711528	1.05566	0.437861	0.455359	0.368907	0.233374	0.230155	0.0858036	0.313349	0.193757	0.343075	0.3069	0.268772	0.257774	0.202723	0.223042	0.390192	0.939996	0.569663	0.520619	0.493964	0.337153	0.19513
ENSG00000058600	POLR3E	55718	protein_coding	20.6095	17.4975	17.4253	22.5215	18.9365	30.7984	22.2918	22.1082	18.6988	22.4	23.3379	20.5543	18.7948	26.8412	28.7744	21.5753	20.5373	19.9891	18.7774	15.4164	12.5533	19.1059	17.4694	20.4191	20.9463	17.148	15.6907	14.8104	16.6861	19.8459	23.8917	19.6778	19.8229	17.5767	16.4887	13.2635
ENSG00000058668	ATP2B4	493	protein_coding	11.4173	12.2705	12.473	14.2996	14.3387	13.6274	12.1898	10.8206	12.8685	11.0246	11.0544	15.7687	11.446	11.8098	9.77303	10.892	10.6947	10.7481	11.9974	11.1395	12.8722	10.9012	12.8108	10.9337	11.5461	11.2402	10.2802	11.8635	10.8649	10.7889	10.2372	9.92067	11.5684	10.3847	10.4712	11.7918
ENSG00000058673	ZC3H11A	9877	protein_coding	0.0770994	0.0554061	0.172325	0.083154	0.0648097	0.0708506	0.0848293	0.0735384	0.0834037	0.0478323	0.0688781	0.0919248	0.122118	0.0910195	0.0512914	0.05668	0.075185	0.0544309	0.0980833	0.089778	0.104129	0.0476995	0.0424308	0.0503274	0.0691682	0.072149	0.0812535	0.116133	0.101132	0.073796	0.118519	0.0571772	0.0929933	0.0617709	0.0850199	0.0588333
ENSG00000058729	RIOK2	55781	protein_coding	19.3784	18.3838	15.6296	22.4092	20.1406	18.8155	19.0863	18.4177	19.938	17.8687	18.5945	21.6758	20.807	19.2114	18.6342	19.3794	17.1326	17.9831	20.8449	20.223	27.6079	18.0168	23.1662	20.4495	19.0175	20.607	18.0481	21.0347	22.0262	17.7223	13.2296	13.1374	12.6904	11.7445	12.4637	13.7448
ENSG00000058799	YIPF1	54432	protein_coding	17.35	16.6368	14.84	19.3832	19.4963	18.8831	17.0632	17.2959	17.6399	16.8374	17.1946	19.492	15.5295	17.6459	18.2895	17.7632	19.2506	16.7993	17.4788	17.4943	17.5322	16.091	12.6689	17.3418	15.6521	15.3818	14.8457	17.3662	16.3787	16.6684	22.7534	20.8783	22.0063	19.8024	21.5439	19.4894
ENSG00000058804	NDC1	55706	protein_coding	51.9839	59.3873	49.7154	67.8468	67.0527	59.3611	60.1986	54.7007	62.6818	56.5612	54.0667	68.5102	66.9363	53.0477	55.8317	56.2046	48.5865	55.4038	62.0454	63.0613	89.0777	57.0508	67.6869	58.4793	56.5955	56.9603	54.7701	61.1047	61.44	51.4374	52.1806	46.1857	50.8148	48.8457	46.9986	59.3266
ENSG00000058866	DGKG	1608	protein_coding	1.92399	2.03271	1.63774	2.35951	2.4184	2.41248	2.04984	1.96518	2.17971	2.37984	2.24893	2.57266	2.33321	1.91049	1.91396	1.84593	1.91128	1.84704	2.23032	2.04728	1.97749	1.77992	2.16057	2.03804	2.18395	1.80887	1.95185	1.86029	2.095	1.84155	1.78516	1.66687	1.91365	1.63053	1.67922	1.74259
ENSG00000059122	FLYWCH1	84256	protein_coding	1.61623	1.22363	1.49209	1.79999	1.16733	3.09962	2.0546	1.35912	1.05827	1.47741	2.15237	1.49879	0.756283	2.50329	3.32198	1.2546	1.56087	1.3312	0.946108	0.818264	0.305055	1.23178	0.751969	1.28575	1.45482	0.949849	0.938054	0.80778	0.903675	1.30783	2.76807	1.9266	1.77823	1.52692	1.36414	0.777525
ENSG00000059145	UNKL	64718	protein_coding	6.29372	4.61458	4.94409	6.02349	4.93316	10.0911	6.51104	5.98628	5.21141	5.61821	7.04926	5.82942	4.23515	8.59829	10.2724	6.43694	5.932	5.12183	4.9916	4.29296	3.32791	5.81983	4.05786	6.32886	6.31504	4.5281	4.34788	3.59078	4.29743	5.65438	6.87328	4.90002	5.3622	4.37305	4.61899	3.04435
ENSG00000059377	TBXAS1	6916	protein_coding	1.08044	1.3221	0.896798	1.20206	0.906961	1.18567	1.17338	1.07556	1.13141	1.18225	1.13458	1.31322	0.996885	1.0852	0.894509	1.0989	0.920635	0.833128	1.04089	0.875389	1.00182	1.04918	0.894801	0.999082	1.47675	0.920271	0.906505	0.960501	1.27478	1.08435	1.11868	1.02898	1.06055	0.997048	1.10613	0.900512
ENSG00000059378	PARP12	64761	protein_coding	8.10625	7.85016	7.36474	8.41771	7.56964	9.89027	8.86643	8.81077	8.61487	8.66576	8.3305	8.29852	7.39651	8.60104	8.95669	8.07765	8.69663	8.40732	8.08749	7.47219	6.87567	7.47223	6.81661	7.99136	8.49005	8.28122	6.51735	6.3034	7.15749	7.70179	6.07918	5.95207	6.07325	5.12595	5.57866	5.30207
ENSG00000059573	ALDH18A1	5832	protein_coding	229.56	235.695	212.592	273.483	241.899	288.62	240.019	244.967	231.744	234.976	257.218	277.771	225.345	245.496	234.875	226.083	213.212	220.397	230.717	211.517	210.508	228.694	205.279	234.168	222.993	213.769	206.649	209.536	223.989	216.459	306.638	277.932	298.747	278.083	263.084	269.331
ENSG00000059588	TARBP1	6894	protein_coding	14.2516	16.0657	14.1312	17.8865	18.67	16.3745	16.6077	14.0628	15.8035	15.7452	12.8925	17.4735	15.0987	13.2591	13.0051	12.5906	11.6088	12.8737	15.7812	14.1069	18.7114	14.1834	15.7999	14.8275	14.7874	14.2104	13.1221	14.3564	14.1578	13.343	14.1613	12.6682	13.86	13.6952	14.4117	15.1668
ENSG00000059691	GATB	5188	protein_coding	10.3426	8.63636	5.61639	9.6154	10.1223	11.7774	9.45723	9.18486	9.08053	9.43127	10.2483	9.19173	8.07887	11.5715	11.2072	9.38214	8.93294	8.57334	8.45685	7.65486	5.90215	8.07057	8.5795	9.14636	9.09382	8.42805	8.00069	7.26881	8.19642	9.04677	12.9458	11.2184	11.7464	10.5528	10.2868	9.23469
ENSG00000059728	MXD1	4084	protein_coding	6.31814	5.59967	5.53872	6.38143	7.01504	5.86793	5.7645	6.35975	7.19727	5.95461	5.89889	6.73036	6.90922	6.17819	5.9102	5.89032	4.85831	5.53907	6.12712	5.55805	6.16004	5.47884	5.85695	5.49488	6.02559	5.14918	5.67615	5.85053	6.53336	5.03623	8.13018	6.70364	7.47364	7.17432	6.92795	7.05407
ENSG00000059758	CDK17	5128	protein_coding	8.31038	9.08384	7.46848	10.6689	11.5981	10.4457	10.9025	9.78691	11.3207	9.29759	8.59712	11.4365	11.3584	9.29066	7.83427	8.87729	7.88581	8.67123	10.5204	9.81122	14.0862	9.48154	10.5521	9.42545	9.76073	9.35214	8.85463	10.1243	10.8427	8.54821	8.25799	7.42689	8.34635	7.01229	8.18125	10.5136
ENSG00000059769	DNAJC25	548645	protein_coding	16.9505	19.7108	14.8214	22.0688	22.6152	21.4499	21.2163	18.8542	23.0272	19.747	18.7636	23.4327	20.6831	18.7176	17.6459	21.0717	15.4457	19.6088	21.596	22.4295	37.5416	19.1452	28.5	20.5523	20.109	20.8915	21.7507	22.0195	22.5129	19.5852	19.9261	18.2658	20.7549	16.9182	20.2136	22.814
ENSG00000059804	SLC2A3	6515	protein_coding	328.83	315.744	292.288	379.451	374.541	351.407	371.499	383.01	394.239	342.754	344.225	370.383	312.819	331.69	302.318	295.579	339.304	325.504	336.872	344.437	392.905	361.332	358.456	326.246	346.288	327.446	305.507	311.378	351.629	346.103	64.3664	62.2607	54.3247	55.6616	57.991	61.9127
ENSG00000059915	PSD	5662	protein_coding	0.0550102	0.091228	0.0922152	0.103828	0.0396356	0.242648	0.0807006	0.0787041	0.0525073	0.136513	0.210619	0.0787057	0	0.0922863	0.159693	0.0606615	0.0965597	0.0815562	0.0524866	0.0747324	0.0318409	0.170167	0.0756856	0.0979322	0.159443	0.115826	0.0463793	0.0784994	0.0509347	0.0842452	0.211408	0.122387	0.0702534	0.0721201	0.0227481	0.0377796
ENSG00000060069	CTDP1	9150	protein_coding	4.07099	2.9228	2.95443	4.9529	3.53237	8.09228	4.93889	4.46895	3.50666	3.95272	5.65492	3.75873	2.65392	5.78385	9.48047	4.0571	4.28459	3.64075	3.31581	2.77008	1.54457	4.35127	3.19328	4.19819	3.67448	3.16499	3.12619	2.58289	3.44761	3.69461	5.13951	3.66505	3.72493	3.20015	2.86136	2.03154
ENSG00000060138	YBX3	8531	protein_coding	18.5951	17.1146	14.7096	21.7569	18.3763	23.1393	20.7225	21.5608	18.1861	19.606	19.8366	18.4772	17.6824	22.3374	21.9014	19.2686	19.9788	19.7807	16.7957	17.0594	14.6299	18.3085	18.9912	18.4131	20.552	17.5208	17.072	15.507	17.8304	17.3018	11.9275	9.54519	10.3294	9.28669	8.81915	8.33213
ENSG00000060140	STYK1	55359	protein_coding	0.0191224	0.0158562	0	0	0.034445	0	0	0	0	0	0	0	0	0	0	0	0	0	0	0	0	0	0	0	0	0	0	0	0	0.0183031	0.0183722	0	0	0	0	0.021888
ENSG00000060237	WNK1	65125	protein_coding	39.9979	45.3786	36.8208	50.5364	51.6477	48.0764	48.0659	45.328	48.1122	41.9442	40.8832	54.933	42.5572	42.9446	38.6266	42.1495	41.8594	40.9176	47.0363	42.7284	50.8277	46.3692	45.5667	42.2142	41.8688	41.163	37.2865	44.0738	43.7818	39.4975	26.5676	25.0732	27.1279	26.1726	25.0966	28.2443
ENSG00000060303		NA	processed_pseudogene	0	0	0	0	0	0	0	0	0	0	0	0	0	0	0	0	0	0	0	0	0	0	0	0	0	0	0	0	0	0	0	0	0	0	0	0.184546
ENSG00000060339	CCAR1	55749	protein_coding	69.4182	70.2363	65.8095	90.0303	95.7469	84.5986	78.6297	71.9048	82.1667	70.128	69.3347	92.4103	86.4302	79.6033	67.8203	74.6033	65.4395	70.7069	78.084	78.497	104.536	74.8477	86.89	73.5328	72.2179	71.4353	71.6253	87.2104	82.0656	69.6757	68.7184	61.6264	67.8469	63.9918	68.1512	78.6004
ENSG00000060491	OGFR	11054	protein_coding	18.6068	13.3173	11.5383	21.2562	15.5484	46.2436	26.7961	19.2485	13.0197	20.006	26.4874	18.932	12.784	33.6534	46.0827	18.0609	18.6768	16.0744	13.0012	12.5574	8.66453	18.8685	11.6836	18.53	18.1312	13.9918	14.5227	11.7121	13.407	18.0506	45.0818	29.1162	27.068	22.5752	18.8743	12.4584
ENSG00000060558	GNA15	2769	protein_coding	0	0.019813	0	0	0	0	0	0	0	0	0.0457424	0	0	0	0.0650293	0	0	0	0	0	0	0	0	0	0	0	0	0	0.0276552	0	0	0	0	0	0	0
ENSG00000060566	CREB3L3	84699	protein_coding	10.1106	8.61023	8.70341	13.1284	8.9942	15.2722	8.65528	9.95167	7.20832	9.27279	9.32102	9.06332	7.08248	11.2986	11.2905	9.90093	9.06015	8.36559	7.63211	6.36393	5.06856	8.86281	7.38257	7.36344	7.22593	7.32274	6.59744	7.38526	6.69916	7.84657	24.9413	22.2832	22.6308	19.6496	17.9516	16.2646
ENSG00000060642	PIGV	55650	protein_coding	5.7693	6.03787	4.43187	6.69055	5.18599	6.26939	5.02271	5.68982	4.73692	5.75694	5.15768	6.09063	3.97186	4.76104	4.98987	5.12665	4.80672	4.769	4.91676	4.60914	4.36064	4.77064	4.37728	5.46448	4.95162	5.07126	4.13214	4.35618	4.35648	4.87875	7.35115	7.36377	7.58256	6.9273	6.91403	7.03966
ENSG00000060656	PTPRU	10076	protein_coding	15.2295	11.8119	13.1031	15.515	10.1964	24.7516	17.186	15.4932	11.0598	13.7827	17.621	14.7776	7.37659	20.0112	22.3268	13.8257	13.2385	12.3225	10.4731	7.46078	3.60411	12.8816	8.85815	15.0547	14.1139	10.8016	10.0118	8.10109	8.84174	13.1541	22.9553	18.2685	17.5595	15.2404	12.966	9.26255
ENSG00000060688	SNRNP40	9410	protein_coding	25.2158	27.7848	20.8513	28.1315	29.7827	27.41	27.4336	25.3022	26.33	25.9506	28.7365	28.7934	29.6917	27.2081	32.8544	28.1929	25.1013	25.5022	30.5986	30.1343	32.4233	26.6463	28.3832	29.1187	27.5737	28.1499	28.1261	27.3092	26.7363	26.6462	28.3727	23.6861	24.9448	24.5537	25.631	26.5769
ENSG00000060709	RIMBP2	23504	protein_coding	0.00681317	0	0	0	0	0	0	0	0	0	0	0	0	0	0	0	0	0.00721498	0	0	0	0	0	0	0	0	0	0	0	0	0	0.00689002	0	0	0	0
ENSG00000060718	COL11A1	1301	protein_coding	0	0	0	0	0	0.0099741	0.00663443	0	0	0	0	0	0	0	0	0	0.0141124	0.0076626	0.00690391	0	0	0	0	0	0	0	0.00762573	0	0	0	0	0.00731747	0	0	0	0
ENSG00000060749	QSER1	79832	protein_coding	19.1108	22.2271	19.9353	29.1385	28.254	23.475	25.1804	22.174	25.4595	19.8166	20.434	28.0848	24.1367	20.5318	18.6499	21.3325	17.9953	20.0143	23.6945	22.875	34.3125	21.6644	27.3722	21.6114	21.0685	19.66	18.7486	24.7697	23.054	18.6325	14.7862	13.8498	14.7871	14.0929	14.7881	17.6571
ENSG00000060762	MPC1	51660	protein_coding	84.2476	85.7341	73.5378	96.4278	81.5486	101.701	91.4067	83.2987	78.3432	91.9513	101.085	87.917	88.8823	97.7531	111.939	89.3164	82.5706	85.7466	78.7994	85.0132	92.233	86.9575	80.143	92.8299	90.8647	85.4578	84.3924	81.9689	88.4462	82.8779	95.2913	82.6591	84.5887	74.2385	75.3513	74.3695
ENSG00000060971	ACAA1	30	protein_coding	37.2692	29.9745	24.7202	33.9958	26.0293	42.6576	33.9084	32.9343	28.5136	35.1191	36.3025	28.476	24.2776	40.585	38.8401	36.1587	34.5835	30.8699	25.6141	20.7324	12.8597	28.6549	29.1536	32.2103	34.4588	29.8973	24.7605	19.5066	23.3032	30.1523	52.2164	53.3514	48.5403	43.8933	40.0797	29.7428
ENSG00000060982	BCAT1	586	protein_coding	22.1979	24.7329	26.6718	31.1617	31.857	26.8489	26.3288	24.3771	28.1571	23.8047	23.1725	31.9149	26.3611	21.8703	21.1412	22.3913	20.1294	21.7739	27.7501	24.5711	35.8989	23.893	30.5171	23.2984	22.0894	22.5617	21.4262	27.2125	25.0114	19.8237	20.3637	17.4015	19.6193	18.9066	19.2011	23.0271
ENSG00000061273	HDAC7	51564	protein_coding	4.18752	3.01076	2.85452	4.21623	2.76892	5.90919	4.44698	4.58975	3.32029	4.04899	4.66145	3.16786	2.6156	5.29227	6.50368	4.00814	4.63275	3.58547	3.19254	2.30176	1.1889	3.41603	2.74395	3.71564	4.25927	2.82893	2.64649	2.23769	2.50766	3.64661	2.90921	2.53951	2.42572	1.94726	1.70561	1.48648
ENSG00000061337	LZTS1	11178	protein_coding	0.0345853	0.0382371	0	0	0.062298	0.0317822	0	0.0137449	0	0.0238407	0	0.0412357	0.105346	0.0429785	0.0418333	0.0544833	0.0112422	0	0.0549978	0.0111869	0	0.0118872	0	0.0205236	0	0	0	0.0274184	0.0133429	0.0110345	0.0886092	0.0349754	0.0490764	0.0377853	0.0119182	0.0395872
ENSG00000061455	PRDM6	93166	protein_coding	0.0213807	0.0177287	0.023894	0.0384328	0.0128376	0	0.0261381	0.0169943	0.0408158	0	0.00682172	0.0509839	0.0520999	0.0332117	0.0129307	0.0112272	0.0138999	0.037736	0	0.0276629	0.0412517	0.00734871	0.019611	0.0190315	0	0.0333464	0.0300436	0	0.0164972	0.0477507	0.0684729	0.0648655	0.0758478	0.0233589	0.0589428	0.0897338
ENSG00000061492	WNT8A	7478	protein_coding	0	0	0	0	0	0	0.0605863	0	0.031536	0	0.0632491	0	0	0.061586	0	0.0260239	0	0	0.0315236	0.0320604	0.0478093	0	0.045457	0	0	0	0	0	0	0.094871	0.253945	0.100236	0.210972	0.397059	0.204938	0.189088
ENSG00000061656	SPAG4	6676	protein_coding	19.3309	14.4029	10.379	15.2213	12.3133	22.3211	17.0306	17.9036	11.5522	18.5976	20.3803	13.9625	7.78259	15.4578	21.9334	11.3204	15.19	12.6683	11.4942	8.07417	4.37834	12.884	8.82692	14.414	15.9793	13.3379	11.1311	8.16228	10.441	15.1776	10.8474	11.1627	7.63285	7.71323	6.57462	4.90635
ENSG00000061676	NCKAP1	10787	protein_coding	27.2589	27.9968	20.7566	32.1616	33.0164	27.6211	28.7829	28.1013	32.5819	27.7205	27.7524	32.4308	33.4824	27.4801	26.9095	27.2643	25.3002	28.5572	29.403	30.9609	43.0334	27.9477	32.159	29.217	28.344	27.5499	27.5024	32.6063	32.009	26.6389	21.6515	19.437	21.9193	20.9348	21.0629	25.0024
ENSG00000061794	MRPS35	60488	protein_coding	113.464	117.852	85.5314	128.477	124.507	118.065	116.815	116.912	131.432	107.841	115	122.888	123.833	121.252	120.556	123.547	106.891	114.128	121.494	121.149	158.22	113.516	127.223	122.963	118.687	113.547	106.934	118.675	123.551	105.634	96.1106	83.826	96.3057	87.9541	90.8382	90.2367
ENSG00000061918	GUCY1B1	2983	protein_coding	0	0	0	0	0	0	0	0	0	0	0	0	0	0	0	0	0	0	0	0	0	0	0	0	0	0	0	0	0	0	0	0	0	0	0	0
ENSG00000061936	SFSWAP	6433	protein_coding	7.31766	6.16976	5.75346	8.6344	7.93204	12.0417	8.62726	7.73632	6.76219	7.88114	8.17583	8.27695	7.07736	9.8198	10.0281	7.03396	6.51077	6.65198	6.69156	6.22738	5.27575	7.76577	6.49518	7.19384	7.6151	6.37815	6.38794	6.04512	6.68558	7.19007	10.4899	8.5004	8.78713	8.09378	7.51151	6.98245
ENSG00000061938	TNK2	10188	protein_coding	1.57505	1.21138	1.18622	1.75413	1.12046	3.22517	1.95168	1.85747	0.942341	1.85873	2.04292	1.46967	0.886505	2.38278	3.12173	1.32602	1.26882	1.08174	1.12165	0.631289	0.355088	1.41812	0.70664	1.39184	1.58906	0.934551	0.799886	0.834704	0.898266	1.29454	2.88396	2.0545	1.96169	1.44646	1.12683	0.731588
ENSG00000061987	MON2	23041	protein_coding	7.03654	8.19507	7.37481	9.58054	9.90752	8.47066	7.86028	7.75275	8.10437	7.36071	7.1009	9.96173	8.31799	7.28555	6.96099	7.2508	6.43321	6.68158	7.92088	7.7568	12.2626	7.50969	8.24004	7.47735	7.55602	7.35642	6.97844	8.2406	8.11076	6.78617	7.92867	7.07437	7.96514	7.68312	8.03884	9.0698
ENSG00000062038	CDH3	1001	protein_coding	0.0108264	0	0.0181486	0.0145957	0	0	0.00992654	0	0	0	0	0	0	0	0	0	0	0	0	0	0	0	0.0148955	0	0.0224139	0	0	0	0	0.0103625	0	0.021897	0.0345659	0	0	0.0247843
ENSG00000062096	ARSF	416	protein_coding	0	0	0	0	0	0.0411222	0	0	0.0284754	0	0	0	0	0	0	0	0	0.0315921	0	0	0.0431693	0.0307613	0	0	0.0308814	0	0.188641	0	0	0	0	0	0.0317495	0	0	0
ENSG00000062194	GPBP1	65056	protein_coding	27.3716	30.5679	26.5455	40.7792	35.8292	34.2131	32.8221	28.3444	33.024	29.1534	29.3905	38.7668	33.2501	28.2009	28.0857	28.3245	27.0487	28.8028	31.2072	31.4624	47.403	30.7283	37.8548	30.5616	30.4695	30.0559	29.2105	36.0544	33.8795	27.6386	29.1199	25.5218	27.5292	27.761	28.8644	32.4587
ENSG00000062282	DGAT2	84649	protein_coding	16.4786	15.2442	10.1426	16.314	14.5265	15.2807	15.3379	13.465	13.5363	14.5604	15.303	14.0012	13.4305	15.0092	14.7149	16.8407	15.6393	14.9915	14.2933	12.235	9.33337	13.6533	13.9009	15.0088	15.7828	14.6612	11.3671	10.8469	12.1754	12.6579	16.3039	17.0348	17.3336	16.894	14.4718	13.9463
ENSG00000062370	ZNF112	7771	protein_coding	5.07719	4.87618	3.98328	5.71558	5.91222	5.82033	5.81506	3.79099	6.02101	4.66648	4.15618	6.52227	4.71759	4.19029	3.50483	4.02606	4.06759	3.98268	4.82796	4.54522	7.39639	4.53014	6.60911	4.30631	4.95482	4.95916	4.63011	5.00085	5.20359	3.82882	3.67903	3.56127	3.82058	3.39915	3.87036	4.01129
ENSG00000062485	CS	1431	protein_coding	102.315	112.746	83.0693	110.297	113.048	98.4232	100.906	99.7236	109.872	95.8366	92.3662	118.656	101.477	98.96	85.6392	108.087	99.7343	97.9668	108.917	102.295	112.766	103.423	110.992	100.761	101.316	100.015	95.2427	100.613	98.8407	91.4489	76.3422	78.5266	84.9912	84.5436	80.7118	89.9985
ENSG00000062524	LTK	4058	protein_coding	0	0	0	0.0508071	0	0.0779214	0.0345538	0	0	0.0194837	0	0.0224664	0	0	0.017094	0	0	0	0.0359573	0	0	0	0	0.0335455	0.0195054	0	0	0	0	0.0180357	0.0181038	0.0190556	0.0200537	0	0	0.0215683
ENSG00000062582	MRPS24	64951	protein_coding	0.126163	0.125536	0.126894	0.40821	0.045451	0.208687	0.231353	0.210587	0.289014	0.0782711	0.265673	0.300845	0.092229	0.188136	0.228904	0.158998	0.196848	0.106882	0.14445	0.195879	0.0365126	0.156107	0	0.202142	0.0522389	0.0885465	0.159552	0.150028	0.204428	0.241514	0.339397	0.17862	0.134268	0.137836	0.104343	0.231054
ENSG00000062598	ELMO2	63916	protein_coding	21.4983	23.7132	18.5373	27.854	23.7628	26.0877	23.341	24.3002	22.3571	24.3531	23.0116	25.7749	23.2896	24.1165	21.6557	24.175	23.8136	24.424	20.8736	19.9228	18.3104	22.0852	21.5527	23.4233	23.0384	20.9484	19.1678	21.2133	21.789	20.749	25.3683	24.05	24.864	23.8143	22.6684	22.302
ENSG00000062650	WAPL	23063	protein_coding	36.118	38.7759	33.3491	48.3852	47.8897	44.2487	43.2283	38.5013	45.089	35.675	36.8523	49.5292	46.5698	41.9419	36.2192	41.0553	34.2151	37.0105	40.7679	42.3835	61.4728	39.5675	49.4416	39.4557	37.6333	37.5069	35.4084	46.1965	41.4646	34.8152	33.5607	29.333	32.4046	30.0637	31.5911	38.0706
ENSG00000062716	VMP1	81671	protein_coding	80.0143	78.8892	73.3799	84.2198	101.497	83.3057	85.3314	92.2401	96.0054	90.0483	84.7365	90.6399	106.504	89.1098	86.6048	88.077	84.869	88.9002	89.063	93.0288	113.534	85.2757	91.3631	85.3018	93.2087	85.4791	88.432	95.2757	97.0956	88.8864	65.4504	59.2147	62.1733	60.3965	66.3583	68.9672
ENSG00000062725	APPBP2	10513	protein_coding	18.7367	19.3859	16.5908	22.4355	23.171	19.6752	20.3688	18.4692	20.6078	19.5181	18.2845	23.1564	20.2758	17.8161	17.4681	17.8859	15.9948	17.4609	19.7429	19.3175	27.7192	18.0716	20.8646	18.7916	17.9563	17.3267	17.5662	19.4178	19.1222	16.8771	21.6249	20.9592	23.0197	21.1316	22.6982	25.0627
ENSG00000062822	POLD1	5424	protein_coding	7.2394	4.26722	4.58159	7.40529	3.77038	18.8002	9.2903	7.26427	4.41579	7.65094	11.1151	6.58089	3.72796	13.3453	23.5605	6.77336	6.5916	6.19802	4.22324	3.49305	1.23471	5.95253	3.66862	7.28658	6.74862	4.2575	4.38378	4.40747	4.42859	6.81437	17.7919	9.15468	9.44974	6.52548	4.65865	2.94526
ENSG00000063015	SEZ6	124925	protein_coding	0.039771	0.0109926	0	0.0178726	0	0	0	0	0.0126538	0	0.0126893	0	0.0242282	0	0.0240529	0.0104421	0	0	0.0126488	0	0	0	0.0364792	0.0236008	0.013723	0	0	0	0	0	0	0	0.0423262	0.0144836	0	0.0151743
ENSG00000063046	EIF4B	1975	protein_coding	487.215	550.13	480.89	577.283	554.477	533.548	492.114	509.006	538.117	484.574	491.85	581.448	447.097	445.476	388.374	449.234	436.914	442.44	507.824	441.033	521.152	483.285	488.363	461.348	471.763	484.697	444.509	475.642	498.386	476.158	494.448	485.879	509.808	505.279	513.729	547.399
ENSG00000063127	SLC6A16	28968	protein_coding	0.329914	0.455937	0.368696	0.222389	0.495225	0.303175	0.268882	0.284083	0.367387	0.265323	0.473681	0.327794	0.267975	0.187907	0.1829	0.332046	0.250228	0.329961	0.209853	0.16007	0.424356	0.226788	0.27739	0.195777	0.265619	0.192957	0.135213	0.174365	0.233347	0.245606	0.422628	0.556058	0.370617	0.700855	0.587396	0.545463
ENSG00000063169	BICRA	29998	protein_coding	1.73694	1.2416	2.03674	1.7303	1.26382	2.73628	1.82792	1.75465	1.10255	1.68097	1.85093	1.8261	1.01643	1.98568	1.99487	1.55683	1.40177	1.29572	0.955167	0.813678	0.755267	1.61455	1.21254	1.34046	1.20457	1.07093	1.04601	1.03784	1.04972	1.42502	2.43332	1.73922	1.90317	1.62656	1.4153	1.15567
ENSG00000063176	SPHK2	56848	protein_coding	2.50689	1.81545	2.47738	2.9517	1.73526	4.36095	3.01116	2.70174	1.83903	2.63739	2.98633	2.81926	1.62055	3.39754	4.97542	2.31087	2.20979	2.34173	1.57718	1.42345	0.728684	2.14469	1.94294	2.39711	2.60634	1.99762	1.60364	1.91363	1.67245	1.98036	8.41411	6.22167	6.76891	5.46572	4.16474	2.55619
ENSG00000063177	RPL18	6141	protein_coding	216.053	185.23	152.555	187.001	128.291	198.746	190.214	216.823	159.746	214.775	215.143	178.985	150.33	212.84	227.066	205.803	224.426	201.216	160.904	146.829	65.8446	186.727	110.849	206.676	204.951	176.677	166.672	151.44	164.231	192.675	226.961	221.163	205.067	194.25	177.851	139.443
ENSG00000063180	CA11	770	protein_coding	0.405639	0.308323	0	0.59244	0.608894	0.69893	0.495898	0.48363	0.838897	0.489335	0.614761	0.443337	0.123557	0.378061	0.582646	0.37276	0.263711	0.357968	0.193515	0.524828	0.538064	0.209132	0.139524	0.511517	0.489881	0.316328	0.427495	0.200988	0.586855	0.550034	0.649543	0.649506	0.611577	0.664757	0.838709	0.541689
ENSG00000063241	ISOC2	79763	protein_coding	8.31219	4.49181	2.52663	5.27113	3.52139	12.5068	8.08651	5.51563	3.66075	5.81729	7.75628	3.39841	3.13642	8.35903	14.1471	6.99389	7.93116	4.83579	3.14672	2.40384	0.842184	5.38567	3.26458	5.84474	5.87012	4.85282	3.9318	2.73289	3.05713	4.55651	13.8645	11.1677	7.36922	6.79873	5.014	2.75011
ENSG00000063244	U2AF2	11338	protein_coding	111.761	76.2255	58.7255	96.8281	74.4741	172.603	118.81	110.821	77.5243	105.513	130.227	84.1468	65.1633	157.026	172.907	117.676	114.316	96.2657	73.1021	59.862	23.0802	98.2164	77.7735	104.446	108.079	81.1158	70.3361	56.673	67.4964	92.9756	137.871	118.032	105.964	90.0267	71.2932	47.8001
ENSG00000063245	EPN1	29924	protein_coding	4.33911	3.17685	4.17522	3.9217	2.69725	6.60396	5.00902	4.05589	3.0831	3.78004	4.58222	3.62856	2.20432	5.73204	6.5888	4.42957	4.13305	3.2861	2.77191	1.96033	0.96723	3.3691	2.80516	3.64299	4.37567	2.86542	2.58947	1.81174	2.29493	3.37045	5.87661	4.75057	4.09729	3.95729	3.22732	2.01744
ENSG00000063322	MED29	55588	protein_coding	18.5915	15.4301	12.3513	17.6952	16.2659	23.7374	18.6958	17.7941	15.9301	17.062	18.5662	16.3643	13.497	21.1603	23.4721	17.6941	18.0797	16.6939	14.011	13.6178	10.7363	16.7142	15.5596	16.8233	18.0211	14.5516	13.7062	12.2462	14.4376	17.3029	23.4594	21.6256	20.7889	19.75	17.6612	12.9839
ENSG00000063438	AHRR	57491	protein_coding	0.0210365	0.00872165	0	0.0283606	0	0.0144986	0	0	0.0200794	0	0.0402715	0.0250816	0	0.00980314	0.0190838	0	0	0.0334157	0.0200715	0	0	0.0108456	0.0144715	0.0093626	0.010888	0	0.033255	0	0	0.0100676	0.0808449	0.0212738	0.0335821	0.0229829	0.0434956	0.0120395
ENSG00000063515	GSC2	2928	protein_coding	0	0	0.042008	0	0	0	0	0	0	0	0	0	0	0	0	0	0	0	0	0	0	0	0	0	0	0	0	0	0	0	0	0	0	0	0	0
ENSG00000063587	ZNF275	10838	protein_coding	7.45256	7.11692	7.6609	8.70836	7.43203	8.53656	7.72891	7.33554	7.6915	6.97124	6.78566	9.39584	6.19769	7.77366	6.6143	7.25021	6.55887	6.65226	7.19542	6.41691	7.4543	6.94355	7.23194	7.57525	7.90676	6.14857	5.99908	6.26988	6.76586	6.66955	8.38588	8.26334	8.88521	8.18623	7.94661	7.87421
ENSG00000063601	MTMR1	8776	protein_coding	7.41182	8.03352	6.32559	9.20752	9.41859	8.52581	8.24451	8.01886	8.0569	8.00776	8.22876	9.63027	8.3592	8.79716	8.68534	8.37631	7.56231	7.78288	7.98429	7.69658	10.1085	7.95336	7.66602	7.90216	8.08125	7.25937	8.01932	7.68896	7.80837	6.54701	6.90132	6.83313	7.03616	6.58711	6.82417	7.05591
ENSG00000063660	GPC1	2817	protein_coding	2.07773	1.03704	1.5724	1.76769	0.817553	4.53234	2.07149	2.1886	1.12638	1.97107	2.86729	1.85193	0.774189	3.83533	6.21273	2.17677	2.28186	1.51668	1.09706	0.851487	0.233519	1.9136	1.16566	2.21753	1.79578	1.2034	1.25428	0.75562	1.08564	1.40947	4.47694	2.88654	2.41516	1.58677	1.37637	0.611871
ENSG00000063761	ADCK1	57143	protein_coding	2.64716	1.89615	2.14584	2.49648	1.74613	2.94654	2.83735	2.23743	1.68448	2.33879	2.58139	2.11894	1.5672	2.43243	3.20192	1.77182	2.09665	1.88201	2.00397	1.12156	1.20492	1.84533	1.50471	2.32312	2.14842	1.70089	1.70269	1.28576	1.94184	2.14119	2.34032	2.11145	2.03687	2.15888	2.05571	1.32296
ENSG00000063854	HAGH	3029	protein_coding	9.50836	6.26817	5.40118	8.01935	5.56028	15.2341	9.751	8.82474	5.65621	8.59684	9.79135	6.62205	4.17961	11.9594	12.6627	7.45391	7.69027	7.12235	4.81556	3.18122	1.66282	6.62139	4.83602	7.60125	7.95337	5.62705	5.01034	4.05927	4.82443	7.20314	19.9808	17.9666	15.5626	13.0221	9.59691	5.84151
ENSG00000063978	RNF4	6047	protein_coding	21.5003	20.3026	17.0016	25.2477	19.9116	25.0399	22.6187	22.5918	20.8825	20.4119	23.3394	22.1529	17.3571	24.9494	25.1453	22.5655	22.1252	21.6659	19.4856	16.0631	12.81	21.1626	21.3049	22.631	21.9699	19.6974	18.6881	17.8774	19.4148	20.2087	20.2762	18.1096	18.3425	17.8235	14.8372	13.7599
ENSG00000064012	CASP8	841	protein_coding	18.9724	18.5106	18.6652	22.8474	23.5575	22.196	19.5272	18.6786	20.5018	18.6407	18.5772	21.0288	22.4241	21.3392	18.7355	21.4251	18.9441	18.9179	19.6791	20.1816	26.166	19.2539	24.4787	17.6801	21.0777	20.0362	19.8128	21.7621	19.3832	18.1334	14.2753	13.2532	13.4061	12.3037	12.3467	13.8988
ENSG00000064042	LIMCH1	22998	protein_coding	0	0	0	0	0	0	0	0	0.00578054	0	0	0	0	0	0	0.00477017	0.0118114	0.0128265	0.00577826	0	0	0	0	0	0	0	0	0	0	0	0.00581849	0	0	0	0.00626085	0
ENSG00000064102	INTS13	55726	protein_coding	30.5144	34.3605	26.2069	39.051	41.0205	36.1335	36.9492	32.8431	38.4242	30.8847	33.7361	39.2792	37.6893	35.3343	32.8906	34.8586	31.0988	34.3407	36.1521	37.498	47.5475	36.1649	36.7463	35.3543	36.128	36.524	36.4418	39.9946	38.3038	32.3561	23.9042	22.2686	25.7236	23.4469	25.7882	27.4941
ENSG00000064115	TM7SF3	51768	protein_coding	36.2012	39.9575	35.0207	41.7961	39.8485	35.255	37.5097	35.4382	37.8395	37.9015	36.2984	42.3786	36.9136	34.0184	31.6916	38.6719	33.9969	36.058	38.657	39.1181	44.9308	34.8386	41.0264	35.5535	36.8922	37.4249	34.5746	36.3836	37.2789	31.9046	42.8188	42.7614	45.7517	43.2198	47.0131	51.3548
ENSG00000064195	DLX3	1747	protein_coding	0.0969152	0.200903	0.203077	0.0653287	0.218215	0.100193	0.288795	0.0288872	0.138759	0.10021	0.0231913	0.0288878	0.0442801	0.135489	0.175839	0.095421	0.236272	0.153946	0.138704	0.0235109	0.0350602	0.0249829	0.166676	0.172534	0.150483	0.141707	0.153206	0.115248	0.112169	0.0231907	0.0465565	0.0735062	0.0257855	0.0529412	0.075144	0.0277329
ENSG00000064199	SPA17	53340	protein_coding	3.3152	3.60533	3.29167	3.85058	4.7773	4.11278	3.47221	3.63335	4.13801	4.08712	3.25868	3.13174	4.75382	3.79095	3.35449	3.94703	3.77998	3.40269	4.08772	4.72648	6.36557	3.85226	3.70159	3.93839	4.11808	4.53418	4.03133	4.00297	3.91077	4.23494	4.34894	3.62338	3.9353	3.60801	4.35002	4.10115
ENSG00000064201	TSPAN32	10077	protein_coding	0	0	0.0290416	0.0467125	0	0	0.0635382	0	0	0	0	0	0	0	0	0.0409378	0	0	0.0165298	0	0	0	0	0	0	0.101326	0	0.0412034	0	0	0.0665794	0.0175199	0.0184376	0.0567825	0.0358205	0
ENSG00000064205	CCN5	8839	protein_coding	0	0	0	0	0	0	0	0	0	0.0136554	0	0	0	0	0	0	0	0	0	0	0	0	0	0	0	0	0	0	0	0	0	0	0	0	0	0
ENSG00000064218	DMRT3	58524	protein_coding	0	0	0	0	0	0	0	0	0	0	0	0	0	0	0	0	0	0	0	0	0	0	0	0	0	0	0	0	0	0	0.0468672	0	0	0	0	0
ENSG00000064225	ST3GAL6	10402	protein_coding	7.31251	8.02391	6.43598	7.61597	8.76243	7.8302	8.70941	6.78518	7.72871	8.22095	7.79045	8.49412	8.81388	7.47835	7.40246	7.44079	6.64126	7.24524	7.22658	7.72524	10.7632	7.62641	7.29738	7.61719	6.62741	7.24436	6.89065	7.8996	7.19211	7.36968	8.68404	8.12496	7.98273	7.96625	8.00317	8.5018
ENSG00000064270	ATP2C2	9914	protein_coding	0.0268422	0.0074191	0	0	0	0	0.0082037	0	0	0	0.0171285	0	0	0	0	0	0.00872522	0	0	0	0	0	0	0	0.00926189	0	0	0.0106399	0.0103556	0.00856403	0	0	0	0	0	0
ENSG00000064300	NGFR	4804	protein_coding	1.92213	1.3172	1.09179	1.28496	1.03011	2.89037	1.9954	1.49622	1.45561	1.69182	1.83982	1.17428	0.958048	2.42807	2.83893	2.01449	1.59556	1.64857	1.37925	1.00195	0.528696	1.58884	1.59547	1.21604	2.05546	1.28214	1.59042	0.963405	0.992821	1.6117	1.29728	1.81529	1.06507	0.971888	0.821122	0.636397
ENSG00000064309	CDON	50937	protein_coding	4.46816	5.34131	5.23267	6.06563	5.38797	4.7818	5.74117	4.62433	4.92829	4.70348	4.94211	6.03765	4.67272	4.79481	4.10971	4.73166	4.29669	4.44908	4.7191	4.22135	5.69334	4.748	4.60209	4.22581	4.81151	4.18852	3.99603	4.6123	4.18022	4.43709	4.74004	4.76958	5.17131	4.77988	4.87585	5.75366
ENSG00000064313	TAF2	6873	protein_coding	13.6381	14.9527	10.9325	17.4622	18.0296	16.84	16.608	13.9287	16.1926	13.7369	14.0768	17.5224	16.2296	14.5897	15.6366	15.4345	13.7516	14.1862	16.0227	15.2391	22.3312	15.3306	18.9996	15.0646	14.347	14.5617	13.4912	16.3018	15.9946	13.951	15.7178	12.1507	13.9994	13.182	13.2551	15.8412
ENSG00000064393	HIPK2	28996	protein_coding	49.4222	53.5012	59.3707	65.5846	60.4741	63.3944	55.9818	55.0035	55.0111	49.9486	51.6105	65.7836	49.6981	55.3789	50.2017	50.3144	45.6861	48.725	51.0802	43.545	46.5827	50.5176	51.3992	50.6039	50.8892	45.5909	40.9509	46.418	46.6204	46.0391	42.1269	36.9109	43.8723	39.5774	36.3838	39.2283
ENSG00000064419	TNPO3	23534	protein_coding	56.9607	54.1253	62.7762	60.1972	62.2862	61.1801	56.2893	56.0372	56.7726	51.6096	54.36	60.6342	60.2131	60.391	56.1146	61.4871	54.4763	51.2176	54.2536	53.3072	57.0601	54.8315	58.2978	51.5538	57.8852	54.3861	48.7473	49.1832	53.2422	47.4106	45.0486	42.1247	46.2325	42.1892	40.9108	41.1577
ENSG00000064489		NA	protein_coding	0.0341012	0.0565528	0.0571648	0	0	0	0.0312668	0.162631	0	0	0	0	0	0	0	0.0537207	0	0.0361123	0	0.198545	0.444114	0.0703252	0	0.0910633	0	0	0.0359386	0	0.0394685	0.0326401	0.09829	0.0344858	0.0362921	0.0745129	0	0
ENSG00000064490	RFXANK	8625	protein_coding	22.3914	16.5619	12.6439	20.1957	16.0007	30.1765	21.8556	23.2184	17.8857	22.3374	24.1494	17.516	12.6801	28.3887	28.7767	22.8535	23.5012	18.1736	16.3992	13.2102	3.95509	20.8391	16.886	21.826	20.8116	18.7833	15.9535	14.2511	14.9958	22.1363	27.8001	29.1819	24.1376	20.7592	18.0677	12.5742
ENSG00000064545	TMEM161A	54929	protein_coding	5.35312	3.32491	3.19285	5.16263	3.75588	10.9163	6.08467	5.13934	2.92795	5.99118	7.96411	3.70518	1.942	7.86682	13.7866	4.23226	4.94648	4.81956	3.13722	2.50971	0.957396	4.19665	3.08947	5.08619	4.48283	3.93998	2.76795	2.38417	2.99341	4.12587	12.5592	7.90735	6.93461	5.08177	4.31122	2.75385
ENSG00000064547	LPAR2	9170	protein_coding	0.33167	0.458363	0.555988	0.447145	0.637261	0.944844	0.709572	0.527252	0.548738	0.502987	0.698429	0.289994	0	0.741889	0.942768	0.296078	0.409684	0.491722	0.21097	0.193106	0.223973	0.341993	0.273796	0.531412	0.503548	0.439697	0.372843	0.341822	0.486238	0.486771	1.35961	0.6261	0.635363	0.483144	0.457179	0.379638
ENSG00000064601	CTSA	5476	protein_coding	56.952	50.8567	32.7273	48.9154	44.5352	65.1259	55.5862	52.4599	45.9547	48.6785	51.1479	47.2242	39.9298	62.2616	57.5046	61.5375	56.8523	45.4174	43.6322	38.2601	28.5598	50.385	49.9662	51.9144	55.4422	46.6859	39.7414	35.4389	39.7315	47.5661	69.4061	70.7944	66.3733	62.8597	57.1356	47.085
ENSG00000064607	SUGP2	10147	protein_coding	32.642	35.408	29.9378	43.148	37.7385	40.9684	36.966	33.5554	33.7372	35.6072	32.1366	39.1503	29.5014	35.498	31.2682	31.8297	30.1422	29.4092	30.7221	27.137	26.5062	30.2137	30.1291	31.3997	33.0255	28.8687	26.959	28.7107	28.4741	29.0351	34.9737	31.494	31.6555	29.8741	31.0473	29.4848
ENSG00000064651	SLC12A2	6558	protein_coding	5.70561	6.00596	5.73455	7.39239	7.25204	6.08583	6.38069	6.27253	6.68374	5.70165	5.32535	7.6494	7.04192	5.43279	5.5233	6.20615	5.32909	5.94401	6.89909	6.22563	8.49752	5.60941	7.00047	5.97464	6.00204	5.33059	5.33623	6.80693	6.13908	4.85238	3.29262	3.09105	3.29896	3.29216	3.3259	4.35385
ENSG00000064652	SNX24	28966	protein_coding	11.3044	11.0221	9.42731	11.8194	12.6881	11.119	11.3891	11.1525	13.483	11.1013	11.1466	14.0651	14.1538	10.5358	10.341	10.843	10.1373	10.427	10.7496	12.6782	14.7687	10.7386	11.0982	10.6354	11.1529	11.1633	10.3569	11.3487	12.0536	10.4938	8.78694	8.48294	9.71319	8.41973	9.23964	9.88326
ENSG00000064655	EYA2	2139	protein_coding	0	0	0	0	0	0	0	0	0	0	0.0174031	0	0	0	0	0.0143211	0	0.0385078	0	0	0.0263097	0	0	0	0	0	0	0	0	0	0	0	0	0	0	0
ENSG00000064666	CNN2	1265	protein_coding	135.791	97.4321	127.933	121.087	69.5645	173.378	122.533	133.156	99.5125	120.301	130.513	97.9732	69.1598	156.775	181.78	125.591	139.874	113.849	84.61	69.8121	32.0607	108.899	90.48	117.686	121.203	91.4696	74.125	67.4151	74.1267	104.494	74.4168	61.808	60.1026	53.6441	41.2516	28.008
ENSG00000064687	ABCA7	10347	protein_coding	3.15497	2.28054	2.66738	3.08835	2.29791	6.43826	3.82345	3.45901	2.00325	3.73738	4.23439	2.56773	1.49163	3.49021	4.69139	1.91242	2.85592	2.4041	2.13989	1.40429	0.655034	2.62375	1.90616	2.63128	2.6482	2.18221	1.95161	1.77802	1.7067	3.0198	3.40021	2.601	2.32848	1.74593	1.7939	1.02057
ENSG00000064692	SNCAIP	9627	protein_coding	0	0	0	0	0	0	0	0	0	0	0	0	0	0	0	0	0	0	0	0	0	0	0	0	0	0	0	0	0	0	0	0	0	0	0.00935939	0
ENSG00000064703	DDX20	11218	protein_coding	7.9385	10.1277	7.44354	11.2264	11.3293	9.44899	9.39532	8.38351	9.52223	8.24492	8.48921	11.431	12.7001	9.52839	9.21039	9.8803	8.83253	9.19246	10.5748	10.3434	14.2825	9.92229	12.3482	9.72924	9.71718	9.35487	8.54001	10.7288	11.0828	8.72572	7.7289	7.34911	7.88447	7.68218	8.70614	8.89787
ENSG00000064726	BTBD1	53339	protein_coding	38.4721	39.9632	27.4186	40.2196	46.6561	38.9147	43.0769	38.7321	45.2458	40.215	37.7229	45.7156	48.7269	38.5103	37.8951	41.3515	37.8482	40.2785	43.4065	45.8882	68.3362	39.7864	56.6045	40.9271	41.1475	41.8231	41.7897	43.5757	46.1751	38.5581	34.1028	29.5967	33.7641	32.5225	33.5009	38.277
ENSG00000064763	FAR2	55711	protein_coding	0	0	0	0	0	0	0	0.0289886	0	0.0125702	0	0	0	0	0	0	0	0	0	0	0	0.0125353	0	0	0	0.0142205	0	0	0	0	0	0	0	0	0	0
ENSG00000064787	BCAS1	8537	protein_coding	1.38216	1.29933	1.02377	1.89588	1.41853	1.87198	1.23781	1.48503	1.65676	1.51224	1.41528	1.24553	1.24832	1.60275	1.31947	1.58871	1.08924	1.33603	1.42609	1.24764	1.74423	1.44175	1.26039	1.40197	1.08138	1.38177	1.21951	1.04159	1.19048	1.63829	1.55183	1.15396	1.45386	1.59784	1.47874	1.3981
ENSG00000064835	POU1F1	5449	protein_coding	0	0	0	0	0	0	0	0	0	0	0	0	0	0	0	0	0	0	0	0	0	0	0	0	0	0	0	0	0	0	0	0	0	0	0	0
ENSG00000064886	CHI3L2	1117	protein_coding	1.59712	1.15878	0.87012	1.34573	1.61823	1.37594	1.50098	1.57095	1.79123	1.63077	1.52873	1.40437	2.07969	1.84206	1.73864	2.01279	1.69374	2.00843	1.58099	1.72415	1.2711	1.31746	1.2635	1.63488	2.08723	1.75145	1.93564	1.75679	1.84849	1.62423	1.20839	1.1104	1.01984	0.916067	1.09386	1.39393
ENSG00000064932	SBNO2	22904	protein_coding	3.06515	1.75766	1.98521	3.42123	2.07941	7.25671	4.02395	3.19173	2.01378	3.21051	4.13413	2.42054	1.40045	5.85263	7.64673	2.86895	3.03756	2.26582	1.75662	1.29403	0.316814	2.64747	1.65674	2.20573	2.89474	1.72287	2.02418	1.47929	1.37065	2.42897	4.62769	2.87831	2.85961	2.35935	1.68727	0.877111
ENSG00000064933	PMS1	5378	protein_coding	19.7561	21.112	18.6818	26.9271	27.8521	24.9047	23.013	20.0026	23.9687	22.8097	19.7529	23.972	24.2689	21.9089	21.15	20.5107	17.7247	20.653	22.7739	22.8457	35.1851	21.8509	24.1612	21.547	20.9749	22.0231	21.6086	24.3107	23.3401	19.7985	19.4909	17.1004	18.317	17.2488	19.04	21.2742
ENSG00000064961	HMG20B	10362	protein_coding	4.86068	3.12535	2.8018	3.83982	3.8094	9.00398	5.77022	4.31083	2.91395	4.74377	5.07699	3.4772	2.9611	6.46946	9.56165	4.09726	3.9583	3.81084	3.10807	3.06169	1.33269	3.79854	2.69848	4.44808	4.23708	4.10969	3.55884	2.63656	3.00038	4.13004	8.93033	6.15731	5.899	4.88186	4.07291	2.47924
ENSG00000064989	CALCRL	10203	protein_coding	0.0360001	0.00746275	0	0.0121335	0	0.0496235	0	0	0	0	0	0	0.0164483	0.0167763	0	0.00708901	0	0.0190616	0.00858715	0	0	0	0	0	0.00931638	0	0.00948495	0.0642151	0.0104166	0.00861441	0	0.0182031	0.0383131	0	0.027913	0.0103017
ENSG00000064995	TAF11	6882	protein_coding	66.0127	61.8124	50.3953	70.403	66.126	78.7761	70.5327	65.6135	65.4715	66.9916	71.6699	63.0912	64.6132	77.2757	81.2471	73.904	66.5989	57.4026	60.0182	58.8578	67.0961	63.9069	68.8911	68.1213	67.0321	65.9213	56.6385	56.122	58.0675	59.9238	79.3422	69.7005	66.7342	64.4244	62.4664	56.4049
ENSG00000064999	ANKS1A	23294	protein_coding	11.0538	9.57012	8.83673	11.6986	9.84402	14.7888	11.8668	11.6655	10.0115	10.9254	12.4328	11.4074	8.67206	12.7985	13.4195	9.79812	10.183	11.0254	9.29857	8.26258	5.82466	9.99311	8.04085	10.4181	10.5129	8.86456	8.14154	7.71385	8.89641	9.85414	14.3759	12.2666	12.6538	12.398	11.0835	8.66537
ENSG00000065000	AP3D1	8943	protein_coding	20.2163	16.8265	17.0278	23.2907	18.3659	36.4467	24.9434	23.311	17.2844	21.2037	24.9285	21.7634	17.9082	28.01	33.8388	21.4642	21.4645	19.1278	16.3886	14.9112	8.38825	20.6171	15.4046	20.6396	21.0218	16.0094	16.6211	14.5405	17.6702	19.3866	24.8238	19.9809	20.3366	16.7132	14.9781	11.9591
ENSG00000065029	ZNF76	7629	protein_coding	6.70227	5.54138	4.42255	6.19818	4.94439	9.11826	6.61653	6.53379	5.34191	7.12068	7.36225	4.9496	4.50251	7.7653	8.3767	5.56946	5.85484	5.73144	4.72901	3.88716	2.06321	5.55071	4.32373	5.87954	6.11455	5.36654	4.77367	3.64479	3.96277	6.18301	11.8349	10.1423	10.3638	9.10267	7.83134	5.1292
ENSG00000065054	SLC9A3R2	9351	protein_coding	4.75211	2.97858	4.73576	2.69885	3.03304	9.10356	5.95245	3.45746	2.89297	4.02379	4.97842	3.05601	1.3335	6.55635	10.0138	4.0378	5.43687	3.38793	2.1421	2.16042	0.785114	4.22482	2.21371	3.28074	3.44728	2.84502	2.56323	1.60187	1.32088	3.20544	6.23736	4.63543	3.60392	3.14779	2.26298	1.22065
ENSG00000065057	NTHL1	4913	protein_coding	7.55266	3.90571	3.6757	7.11659	3.60836	20.2245	9.90335	7.32646	4.05669	7.50152	11.3751	6.19696	3.11683	13.826	23.3298	6.09822	6.83715	5.18872	4.75246	3.15221	0.430894	5.10808	3.05407	6.2891	6.55715	3.95817	3.5376	2.67187	3.72841	6.76266	20.3906	10.2933	8.87338	6.56569	5.34527	2.72673
ENSG00000065060	UHRF1BP1	54887	protein_coding	29.2058	29.1884	28.9144	36.2683	33.5931	30.8685	30.0959	29.4859	32.4461	27.5969	27.6057	35.5422	30.6011	29.0147	26.7599	29.7975	27.244	28.8964	29.608	28.173	33.3082	27.4929	32.455	28.0772	28.3631	26.5913	23.9994	26.9776	26.9637	25.7748	24.7495	22.3579	26.5461	25.3872	23.3434	27.1754
ENSG00000065135	GNAI3	2773	protein_coding	24.4679	25.795	20.2033	29.7214	29.6227	27.9022	26.5956	26.3366	29.596	26.0819	26.3094	28.9561	30.6134	26.9192	27.4028	25.9412	24.0803	26.5194	27.1207	29.1847	40.6371	25.747	30.2617	26.208	26.3745	26.0177	25.495	28.145	31.2317	25.6126	24.0601	20.235	22.5876	20.629	22.2649	23.9355
ENSG00000065150	IPO5	3843	protein_coding	116.574	131.362	111.891	148.543	144.288	124.837	125.04	127.844	136.258	122.099	122.156	151.025	136.243	115.322	108.594	118.361	112.106	122.202	133.756	131.892	162.807	122.588	127.001	127.323	122.623	119.911	116.434	137.686	134.465	118.889	98.4761	92.9699	104.258	100.506	101.346	116.067
ENSG00000065154	OAT	4942	protein_coding	136.708	145.991	125.243	156.113	166.44	138.019	128.692	142.713	149.632	141.295	139.867	154.754	156.308	133.747	123.983	130.13	126.762	131.734	144.423	145.959	168.574	135.297	127.075	136.758	137.393	140.857	137.73	151.231	157.82	135.478	103.046	91.9307	102.077	94.1407	99.9405	114.365
ENSG00000065183	WDR3	10885	protein_coding	18.9611	21.6408	16.3432	25.5971	25.3217	22.1216	20.0439	20.2254	23.6831	19.9433	20.2692	26.492	27.1888	23.1788	19.2103	23.068	20.7063	22.4045	23.8264	23.2134	32.8935	21.8483	23.1018	21.5388	23.0137	22.3892	21.6963	25.7907	23.3309	19.7846	16.8272	15.8216	17.57	17.3165	17.3256	19.4172
ENSG00000065243	PKN2	5586	protein_coding	34.4119	35.9127	31.7367	44.2969	44.8399	42.1754	39.4483	36.9002	39.3189	34.3096	32.9018	44.304	40.3698	33.3523	33	34.9481	29.7813	33.5729	36.3003	35.8356	53.8117	35.3551	43.0019	34.358	35.3253	34.1726	33.5923	40.9554	40.0378	30.9838	36.3973	30.5271	33.1919	30.7081	32.6074	38.8974
ENSG00000065268	WDR18	57418	protein_coding	12.7644	7.35871	6.85873	11.2651	6.02055	21.8048	13.2621	11.0961	7.17816	10.3382	14.7551	9.27559	5.73983	17.1332	33.5363	9.75902	10.312	9.85562	5.99318	4.64132	2.08472	9.68556	7.45287	10.7464	9.90233	8.05533	6.86271	5.82488	5.7026	9.37684	20.0979	11.1309	10.702	10.6086	7.08947	5.112
ENSG00000065308	TRAM2	9697	protein_coding	90.294	99.4926	90.2886	109.121	104.552	101.998	95.1735	95.7348	95.8975	91.2885	93.2717	115.77	94.4261	96.9005	89.0259	98.5759	95.7074	94.0177	95.5925	89.7835	85.8816	90.2649	88.1931	95.0885	94.4824	87.5166	81.8192	90.2242	83.9674	86.9434	88.8412	85.318	91.7738	91.3363	86.7075	92.4651
ENSG00000065320	NTN1	9423	protein_coding	0.0820342	0.0850276	0.0687582	0.0829466	0.0923544	0.169617	0.0940197	0.0366775	0.0587263	0.0742202	0.0294456	0.0122261	0.0562216	0.0955711	0.213956	0.0323078	0.059998	0.0325771	0.0489193	0.0199009	0.0148384	0.0211469	0	0.073021	0.0530736	0.0479794	0.0324203	0.0365821	0.0356047	0.0392597	0.216744	0.176289	0.163697	0.112031	0.159015	0.0704238
ENSG00000065325	GLP2R	9340	protein_coding	0.288717	0.31601	0.135516	0.264681	0.353642	0.270623	0.222364	0.275382	0.319673	0.37018	0.243191	0.330465	0.189955	0.290614	0.303824	0.236509	0.247762	0.220135	0.19834	0.19051	0.384363	0.19053	0.270116	0.277554	0.251047	0.391759	0.255589	0.151066	0.25396	0.210023	0.321772	0.32701	0.356429	0.31543	0.405931	0.35691
ENSG00000065328	MCM10	55388	protein_coding	20.2265	19.8919	18.3583	24.5043	26.4834	23.4251	21.7744	19.9307	20.8603	19.9289	20.1569	25.8702	25.9883	24.5505	22.277	26.5623	20.6887	21.4704	23.6485	24.2501	28.012	22.6966	24.5428	24.7248	22.498	20.3301	19.2952	21.686	22.349	19.7639	16.9531	16.1368	17.4056	16.4713	15.7607	18.0437
ENSG00000065357	DGKA	1606	protein_coding	0.651428	0.621182	0.622445	0.579632	0.750981	0.637541	0.722712	0.660174	0.596917	0.612953	0.704593	0.667954	0.595269	0.509996	0.472768	0.538763	0.489145	0.434603	0.559389	0.512023	0.556161	0.577665	0.60946	0.533466	0.647353	0.601981	0.439377	0.495779	0.459914	0.617282	0.638389	0.711477	0.679416	0.633415	0.794675	0.589056
ENSG00000065361	ERBB3	2065	protein_coding	94.8643	107.77	98.5289	105.011	95.2672	122.319	97.5379	89.2207	90.4984	87.6754	93.2675	113.532	63.9126	84.2867	75.9496	74.8855	76.7495	73.7834	85.9669	65.898	68.2917	85.0679	86.8691	81.3735	86.9102	85.6456	75.9231	70.7182	78.1162	87.4154	110.967	111.283	113.722	107.789	105.313	105.909
ENSG00000065371	ROPN1	54763	protein_coding	0	0	0	0	0	0	0	0	0	0	0	0	0	0	0	0	0	0	0	0	0	0	0	0	0	0	0	0	0	0	0	0	0	0	0	0.0166655
ENSG00000065413	ANKRD44	91526	protein_coding	0.0359012	0.0637906	0.094572	0.0345719	0.0831449	0.0919046	0.094049	0.0428037	0.0832216	0.053031	0.0932734	0.0856092	0.0749855	0.129061	0.0558321	0.0969535	0.090025	0.0543121	0.0489346	0.0597214	0.0816367	0.0846139	0.105845	0.0730437	0.0424721	0.101988	0.0648609	0.0548902	0.0771675	0.0589079	0.083768	0.0518658	0.0491243	0.0336197	0.0212086	0.00587048
ENSG00000065427	KARS1	3735	protein_coding	145.966	151.316	99.0561	160.992	152.625	147.349	148.275	152.772	151.43	152.506	156.269	164.857	149.511	149.874	145.778	158.357	154.614	151.634	147.791	148.653	146.577	148.064	144.124	152.202	151.248	152.469	146.044	146.64	151.442	147.483	114.263	113.62	117.117	115.244	113.096	116.818
ENSG00000065457	ADAT1	23536	protein_coding	14.5464	15.8188	17.1576	18.5236	18.4366	14.4117	14.9776	15.9969	16.8938	14.6618	14.2042	16.8015	15.8382	16.4274	14.3135	16.505	15.2147	15.6682	15.8518	15.6379	16.0416	14.0163	15.0505	15.2454	15.1639	14.2539	13.8156	15.5368	15.7157	13.1091	11.3834	10.5435	12.8904	11.1983	11.6273	13.2932
ENSG00000065485	PDIA5	10954	protein_coding	32.3488	30.2031	17.4883	30.9859	33.3009	36.9431	31.5138	33.323	31.7724	31.6423	32.4653	29.7753	28.6436	33.8879	33.3518	31.8627	31.3247	31.7558	29.1981	27.1212	24.7625	28.8693	26.7932	31.674	30.9911	29.6095	30.3757	24.1194	31.5995	31.0556	34.4673	31.5196	29.9688	28.5562	30.1986	26.6966
ENSG00000065491	TBC1D22B	55633	protein_coding	25.2142	25.2717	18.1874	24.3867	25.3615	24.777	24.8432	23.4017	24.3935	22.7904	23.2434	25.3052	20.0368	24.7927	24.2355	25.3081	23.9767	20.9867	23.1873	19.8392	20.6489	22.4332	22.1687	21.5137	23.4256	21.9372	18.8432	19.816	21.4417	22.097	24.6266	24.3841	25.6816	23.9144	24.6524	22.8146
ENSG00000065518	NDUFB4	4710	protein_coding	75.5941	54.3127	62.0972	69.2177	47.1564	86.1819	75.5447	81.1028	60.5136	77.5117	87.0835	63.722	55.6588	92.1429	101.483	64.346	67.1895	69.9947	56.5105	45.9782	21.5023	63.2393	55.2094	75.9919	75.9657	54.8508	50.5999	47.9683	57.679	72.6235	96.4674	80.2034	85.7471	66.3924	57.8607	40.5557
ENSG00000065526	SPEN	23013	protein_coding	21.0292	21.7975	20.9066	30.0582	26.7381	31.0049	24.7254	23.5023	24.0755	21.4453	21.1433	28.7275	21.2918	25.7278	21.5207	22.3612	21.2588	21.0401	21.7326	17.8994	21.1212	22.8004	21.9949	22.6193	22.3527	19.2797	18.2647	21.5096	20.3932	19.9438	19.6047	18.2966	18.166	17.0245	15.3458	17.0117
ENSG00000065534	MYLK	4638	protein_coding	4.01507	3.89029	3.90503	5.0569	4.148	5.56311	4.23096	4.1254	3.86921	3.70051	4.17547	5.01003	3.7313	4.74883	4.40692	4.20268	3.70701	3.71762	3.72045	3.25395	3.13473	3.98092	4.03795	4.21052	3.73228	3.39487	3.33696	3.07365	3.44833	3.43402	7.40432	6.24808	6.89748	6.15027	5.59885	5.85592
ENSG00000065548	ZC3H15	55854	protein_coding	133.041	132.686	104.331	165.762	158.196	162.201	146	136.097	155.435	146.645	140.224	156.316	170.557	157.101	158.279	152.479	142.075	154.032	151.806	159.327	203.589	148.367	162.526	156.911	146.246	150.003	142.294	166.221	153.729	144.61	119.342	113.942	111.859	108.087	112.998	114.012
ENSG00000065559	MAP2K4	6416	protein_coding	22.9065	25.7678	18.9097	29.0175	28.2684	23.6176	25.1967	25.0439	28.0012	23.1014	22.7748	29.6604	30.4921	24.4204	21.9928	25.5574	22.4725	24.8309	25.7035	26.689	33.9303	25.5323	29.3915	23.9281	26.0733	26.2824	24.4321	29.0619	28.5122	22.5867	18.731	17.9562	20.1108	18.354	19.6666	22.0912
ENSG00000065600	PACC1	55248	protein_coding	7.41927	6.1894	4.49854	6.53651	7.23049	6.93192	6.69922	7.01744	7.34	7.18183	7.5117	5.75388	9.19067	7.65047	8.28538	7.97542	6.6193	6.90159	7.18649	7.22133	7.53806	6.62707	9.37006	6.92527	7.96019	7.04313	6.70202	6.62375	6.42068	6.66969	6.82487	6.77318	6.50396	5.12461	6.52776	5.60129
ENSG00000065609	SNAP91	9892	protein_coding	0	0.0164021	0	0	0.0178155	0.0136332	0	0.011792	0	0	0.00946691	0.0117923	0	0	0	0	0	0.0418948	0	0	0	0	0	0	0.0102381	0	0	0.0117613	0	0	0.0190048	0.0300059	0.0105259	0	0	0
ENSG00000065613	SLK	9748	protein_coding	24.3667	25.096	23.2185	33.3425	32.9149	29.4382	28.0253	24.9981	30.7707	25.2287	24.5194	32.6994	32.2536	26.5291	23.5109	26.1145	22.9071	26.7146	28.1108	28.6209	43.9484	27.4845	36.5614	27.4459	26.3487	26.1868	25.0639	30.8286	30.3243	24.3168	21.5398	19.2176	22.0981	20.6463	21.0551	25.123
ENSG00000065615	CYB5R4	51167	protein_coding	4.72454	4.56953	4.52729	5.60438	5.46823	5.40975	4.80829	5.01337	5.37104	4.53168	4.30627	5.45368	5.66052	4.74744	5.39626	4.64766	4.48721	4.35877	5.15364	5.89159	7.40057	4.54729	6.48143	4.91143	5.03216	5.21457	4.71249	5.44751	5.58685	4.44358	5.39973	4.68794	5.82123	4.57903	5.09633	5.87739
ENSG00000065618	COL17A1	1308	protein_coding	0	0.0156089	0.0315556	0.0634452	0.0508617	0	0.0258894	0	0	0.00973209	0.0360363	0.011222	0	0.00877219	0.0426922	0.0222408	0.045892	0.00996718	0.0179606	0	0	0.00970506	0.0129496	0.00837798	0.00974294	0.0440389	0.0495961	0	0.0326805	0.00900883	0.0180857	0.038073	0.0300505	0.0205659	0	0
ENSG00000065621	GSTO2	119391	protein_coding	0.251832	0.44511	0.377716	0.339511	0.238748	0.520698	0.352427	0.410869	0.284654	0.418	0.469411	0.339764	0.242234	0.382949	0.402805	0.344519	0.303742	0.24563	0.290864	0.218647	0.230155	0.423673	0.49237	0.430629	0.370446	0.410859	0.258417	0.2049	0.230107	0.405966	0.534842	0.395413	0.352647	0.347537	0.363115	0.36411
ENSG00000065665	SEC61A2	55176	protein_coding	6.0305	6.11475	5.99788	6.56749	5.50697	5.78872	6.20694	5.52766	5.91646	6.0792	5.5311	6.74949	6.13996	6.32502	6.76603	6.17899	5.94629	5.81691	5.00056	6.32454	8.19164	6.78979	6.1939	5.20344	6.8163	6.052	5.94826	5.97272	5.67705	5.88467	5.63253	5.48697	5.73862	5.79933	5.48766	6.09511
ENSG00000065675	PRKCQ	5588	protein_coding	0.618882	0.46351	0.401594	0.40372	0.611333	0.550377	0.805402	0.261826	0.533557	0.412853	0.477727	0.59507	0.693229	0.502379	0.670101	0.613272	0.369896	0.359402	0.514299	0.464938	0.375553	0.514633	0.686683	0.675278	0.681968	0.326937	0.420792	0.664732	0.785608	0.554149	0.460337	0.262458	0.254959	0.1963	0.247667	0.342769
ENSG00000065717	TLE2	7089	protein_coding	0.0158509	0.0131434	0.0531426	0	0	0.109246	0.0290668	0.0377969	0	0	0.0303443	0	0	0.0295464	0	0	0.0618292	0.0503571	0.0151237	0.0307625	0.0458739	0.0490327	0	0.0564373	0	0.0927071	0	0.0188493	0.0183457	0.0151717	0.0761452	0	0	0	0	0
ENSG00000065802	ASB1	51665	protein_coding	24.5114	22.8432	21.3188	25.7419	22.9719	31.2409	24.1922	24.7558	23.6505	25.9692	26.5731	24.6504	20.4993	26.5945	27.6422	22.3427	21.5039	21.9788	22.1159	18.3646	17.7217	21.4282	21.3218	22.6404	25.8327	21.4313	17.1746	16.739	18.9643	21.4721	28.8144	23.8718	27.3811	23.0924	22.494	19.8631
ENSG00000065809	FAM107B	83641	protein_coding	38.8089	36.7961	25.4351	42.6172	43.3009	37.3989	37.0698	39.8792	49.0391	35.4284	34.2227	42.45	44.9435	38.3628	33.4382	41.1024	37.8362	38.7356	39.2283	41.1876	50.4896	38.7799	43.8147	37.2061	41.7059	37.5033	34.2232	41.1908	43.2684	35.6571	21.349	19.9787	21.3344	21.1231	20.2785	24.1149
ENSG00000065833	ME1	4199	protein_coding	0.0197068	0	0	0	0	0	0	0.0234957	0	0	0	0.0234962	0	0	0.0178775	0	0.0192174	0	0	0	0.0570332	0	0	0.0175415	0	0	0	0	0	0	0	0	0.0209729	0	0	0
ENSG00000065882	TBC1D1	23216	protein_coding	13.9353	13.4205	10.3863	16.3233	14.754	15.8969	13.6849	14.1232	13.2873	12.67	13.1574	13.9933	13.6654	14.5418	13.976	13.6602	11.8569	12.2359	13.685	13.5083	14.0122	13.4081	12.9221	13.2661	13.5207	12.4341	11.5939	12.8917	13.3562	12.1396	12.4093	11.8468	12.7772	12.3611	11.4785	12.3422
ENSG00000065883	CDK13	8621	protein_coding	4.56658	5.14034	4.53303	6.0268	6.46409	5.39966	5.25766	4.95077	5.15201	4.58921	4.45544	6.00541	5.65991	4.98081	4.50873	4.73558	4.21086	4.40862	5.03015	4.87207	6.36445	4.73627	5.5844	4.76412	4.75476	4.86349	4.44654	4.95061	4.73793	4.41696	4.734	4.18033	4.48744	4.25344	4.46407	4.80495
ENSG00000065911	MTHFD2	10797	protein_coding	58.9603	57.95	49.2812	65.253	68.2636	64.0288	59.7883	59.7079	66.4993	66.2967	66.7904	63.6778	66.0191	60.1773	62.0513	60.0874	54.7691	59.0859	67.8137	63.1041	79.0802	59.3043	56.6641	60.6544	60.6656	59.2022	60.5412	60.4935	64.8771	58.5363	69.9504	63.4467	65.4343	63.0891	66.9758	69.4549
ENSG00000065923	SLC9A7	84679	protein_coding	9.31351	9.45523	12.2978	11.1343	11.5523	10.4121	9.70578	9.38315	10.2927	8.7714	8.73174	11.0573	9.22735	8.97517	7.69559	8.65983	7.93813	8.00609	9.04976	8.30202	11.2833	8.16934	9.07769	8.26675	9.06775	8.01851	7.65498	9.20982	8.58231	8.41606	6.852	6.27904	7.01478	6.23621	6.46664	7.17489
ENSG00000065970	FOXJ2	55810	protein_coding	6.27831	6.2627	6.35674	7.64733	7.05638	7.74701	6.38863	7.43559	7.12936	5.69243	6.49943	7.74712	6.453	7.36057	6.1978	6.71429	6.54008	6.5822	6.55842	5.7375	6.19775	6.19366	6.75516	6.2766	6.65038	5.90207	5.38354	6.11188	5.81559	6.26928	5.59039	5.72583	6.5038	5.45541	5.01103	5.1177
ENSG00000065978	YBX1	4904	protein_coding	423.577	361.685	287.322	401.806	389.99	520.758	425.642	410.116	374.954	406.222	451.304	387.577	384.989	500.421	509.832	464.537	435.657	408.279	369.796	365.15	283.238	415.623	360.473	412.566	421.116	396.067	384.813	330.802	377.152	411.251	410.105	390.223	382.124	368.018	347.678	284.146
ENSG00000065989	PDE4A	5141	protein_coding	3.55074	2.65386	2.88642	3.98696	2.64598	4.90785	3.73727	3.61871	3.11063	3.32946	3.75254	3.00406	1.86678	4.14347	3.69771	2.92706	3.08312	2.77118	2.44111	2.02013	0.999464	3.01929	2.71702	2.88352	3.03107	2.59448	2.09145	1.81622	2.17302	2.96098	4.07504	3.33501	3.15769	3.15657	2.62487	2.41629
ENSG00000066027	PPP2R5A	5525	protein_coding	19.207	19.8145	13.2314	20.4499	21.8225	19.1838	20.992	19.2391	21.4232	20.2569	18.4804	20.2144	23.483	17.248	19.3619	18.7696	18.4698	19.0144	20.2684	22.1356	29.0491	17.8433	20.1811	19.5476	21.195	20.203	19.7847	19.8439	22.7516	19.7897	17.4274	15.0529	16.8359	15.606	16.8892	17.6872
ENSG00000066032	CTNNA2	1496	protein_coding	0	0	0	0	0.0314508	0	0.0160089	0	0	0.0180538	0	0	0	0	0	0.00687639	0	0	0.00832959	0.00847142	0	0.00900181	0	0	0	0	0.00920046	0.0103815	0.0101041	0	0	0.00882855	0.018582	0	0	0
ENSG00000066044	ELAVL1	1994	protein_coding	33.363	31.9891	28.2251	32.3679	32.95	39.6848	34.0293	33.9197	30.9432	31.5761	33.1101	34.1907	32.0151	38.4391	38.0834	36.8098	33.2072	32.519	31.8325	28.1111	25.4583	33.1739	29.2106	32.4896	35.1226	30.5378	27.6525	26.5618	30.303	30.9297	29.0675	26.7545	27.0799	24.8677	23.5899	21.5329
ENSG00000066056	TIE1	7075	protein_coding	0.313945	0.21151	0.115123	0.343889	0.26508	0.55446	0.359813	0.292426	0.187288	0.202886	0.385017	0.233946	0.12551	0.329175	0.364904	0.255011	0.353985	0.187008	0.196575	0.180882	0.0993764	0.212439	0.202472	0.288184	0.335135	0.195093	0.134412	0.163333	0.136259	0.281712	0.405313	0.34725	0.375879	0.278682	0.111567	0.123526
ENSG00000066084	DIP2B	57609	protein_coding	32.0168	34.2679	30.4255	41.9215	39.4359	36.7043	34.4658	33.9976	38.7248	31.5676	32.1666	41.2496	34.367	31.4155	28.1513	31.4255	28.7925	31.4755	34.0527	30.7907	40.0856	31.362	34.1349	32.0968	33.5303	30.2554	28.2566	34.0603	35.3569	30.2861	29.967	27.3458	31.524	29.0776	28.5266	32.5664
ENSG00000066117	SMARCD1	6602	protein_coding	43.6171	44.0656	30.6995	44.586	43.5006	43.904	41.5294	41.7177	46.1403	40.7717	40.2341	47.3493	42.4928	43.4901	39.2885	47.9352	41.9061	40.6058	42.7939	38.9008	34.4798	39.6624	42.2528	42.9449	44.2475	42.1537	36.1827	36.3761	38.3546	39.3341	37.7166	36.796	39.4801	35.6773	35.2579	36.8565
ENSG00000066135	KDM4A	9682	protein_coding	10.9382	10.2377	9.48705	11.0341	9.39423	10.6522	10.2501	8.56301	9.56843	8.71212	9.35236	10.8477	7.51378	8.40868	7.95439	10.1248	9.03316	8.54633	8.32972	7.19097	6.59194	8.58325	8.71179	8.74239	9.61504	9.02464	7.16791	7.81643	6.97607	7.26306	12.0817	12.7169	12.8428	12.8791	12.305	11.3146
ENSG00000066136	NFYC	4802	protein_coding	10.5316	10.7816	10.2723	11.8146	11.0578	14.1688	11.8916	10.383	9.74843	10.5263	11.4997	11.6532	9.55342	12.0161	12.6922	10.8471	10.9126	9.80366	9.57693	9.11127	8.00917	10.4064	8.02305	10.0196	10.6176	9.22335	9.23568	8.95862	10.003	9.92268	15.8793	12.8049	14.0132	13.0658	11.2396	12.5449
ENSG00000066185	ZMYND12	84217	protein_coding	0.120644	0.0500185	0.10112	0.121986	0.108657	0.124724	0.0553082	0.0719199	0.143944	0.0935592	0.173217	0.0719214	0.0551217	0.0562209	0.0820842	0.0950272	0.0588242	0	0	0.0292674	0	0.0310998	0.0414969	0	0.124885	0.0352806	0.0317861	0	0	0.0577375	0.202844	0.305012	0.160494	0.0988551	0	0.138092
ENSG00000066230	SLC9A3	6550	protein_coding	0.0114323	0.0379181	0	0.0462376	0.0205928	0.0472756	0.0314461	0.0681514	0.0872968	0.0236418	0.0656564	0.0272611	0.0626801	0.010655	0.0622265	0.0720383	0.0222968	0.0242129	0.0436312	0.0554677	0	0.0825166	0.015729	0.0814094	0.0473364	0.0802366	0.0361447	0.0135948	0.0132316	0.0328273	0.0659025	0.0115612	0.0730006	0.0374701	0.0709127	0.0261713
ENSG00000066248	NGEF	25791	protein_coding	4.51564	3.95561	3.9391	5.66797	4.48771	7.94158	5.06183	4.42184	4.26966	4.63989	5.89402	5.33333	3.3373	5.09258	4.82846	3.99166	4.19646	3.82257	4.17343	3.00823	2.53999	4.46644	2.5903	4.73772	4.52784	3.80843	3.16269	3.24884	3.83377	3.8615	12.6755	11.6526	11.5399	9.49575	8.64883	7.2913
ENSG00000066279	ASPM	259266	protein_coding	16.983	18.7161	19.0604	25.3068	25.3023	23.1683	21.6039	17.9648	20.6622	17.4417	16.6432	24.2465	20.7692	17.9174	15.4614	16.0371	14.293	15.6493	18.8094	18.2738	28.5967	16.8637	21.2713	17.4779	17.4299	16.8834	16.3827	20.5404	19.1805	15.891	18.5747	15.9954	17.5533	16.7722	16.6266	20.8914
ENSG00000066294	CD84	8832	protein_coding	0	0	0	0	0	0	0	0	0	0	0	0	0	0	0	0	0	0	0	0.0137941	0	0	0	0	0	0	0	0	0	0	0	0	0	0	0	0
ENSG00000066322	ELOVL1	64834	protein_coding	69.3249	62.9251	39.2065	55.9139	53.5714	63.1393	61.3004	60.3707	62.3373	58.4365	62.4871	54.0499	51.715	70.9235	69.6052	85.8046	82.6038	59.32	50.2158	48.1671	40.3012	59.3298	59.4818	57.2452	68.7999	67.7661	56.5448	46.1045	46.9082	55.4002	51.2716	58.6657	44.8931	51.1907	39.7828	38.8192
ENSG00000066336	SPI1	6688	protein_coding	0	0	0	0	0	0.0444483	0.0295655	0	0	0	0.0308649	0.0384462	0	0	0	0	0	0	0	0	0	0.0332493	0	0.0287028	0	0	0	0	0	0	0	0.0326094	0	0	0	0
ENSG00000066379	POLR1H	30834	protein_coding	17.3589	15.3148	12.1622	15.964	11.2618	15.3841	15.0291	16.3179	13.782	16.6524	16.0498	12.8581	12.3429	16.9968	17.5353	17.2571	18.7971	16.5425	12.9903	10.9864	5.75485	13.7431	12.6441	17.5087	18.0804	14.7523	12.1395	10.8432	12.461	12.7572	13.3905	13.0619	13.6126	12.1149	10.7231	9.14529
ENSG00000066382	MPPED2	744	protein_coding	0	0	0	0	0	0	0	0	0	0	0	0	0	0	0	0	0	0	0	0	0	0.00827481	0	0	0	0	0	0	0	0	0	0	0	0	0	0
ENSG00000066405	CLDN18	51208	protein_coding	0	0	0	0	0	0	0	0	0	0	0	0	0	0	0	0	0	0	0	0	0.0768681	0	0	0	0	0	0	0	0	0	0.0170122	0	0	0	0	0
ENSG00000066422	ZBTB11	27107	protein_coding	9.45727	10.7265	8.13	14.5983	13.8432	11.9948	10.7321	10.6306	12.9618	10.1645	10.0075	13.4998	14.9828	11.1352	10.2124	11.1738	10.132	10.5582	12.3961	12.037	16.1009	10.8287	13.9357	11.4733	11.2958	11.3462	10.5959	13.5421	12.1548	10.0965	11.7655	10.0921	11.8019	11.1475	10.963	13.4726
ENSG00000066427	ATXN3	4287	protein_coding	6.97236	7.90993	10.2955	7.86688	8.04574	6.79519	7.41668	7.12766	8.22142	7.11787	6.38052	7.91528	7.15524	5.99698	5.68276	5.88876	6.0954	6.56877	6.8344	6.66006	8.22713	6.4241	7.00731	6.45479	6.59719	6.23635	6.35777	6.6476	6.32814	6.22393	6.22127	5.38465	6.39133	5.71311	6.3634	6.82727
ENSG00000066455	GOLGA5	9950	protein_coding	33.9476	37.3903	26.7678	42.3911	45.6217	39.778	34.9838	37.2444	38.2999	33.1068	37.425	41.8213	38.298	35.1593	35.3955	34.2891	32.244	32.3199	36.2285	37.6819	49.3613	37.7978	33.5757	34.4014	34.7585	37.5731	35.3441	37.6845	43.3053	36.7954	38.0978	35.6174	39.296	36.259	37.387	41.418
ENSG00000066468	FGFR2	2263	protein_coding	0.824435	1.07219	1.17836	1.05297	1.09424	1.14838	1.12193	0.744969	0.70409	0.996035	0.730986	1.29338	0.824732	0.719853	0.755781	0.881788	0.693947	0.845485	1.03502	0.808429	0.853932	0.93063	0.811917	0.865173	0.970197	0.791802	0.969459	0.681112	0.833664	0.922014	3.35179	3.37004	3.17712	3.09088	2.89785	3.12901
ENSG00000066557	LRRC40	55631	protein_coding	41.093	38.314	36.6536	54.6826	47.3046	50.8709	42.3659	41.9868	45.4955	44.8586	39.9314	50.0155	48.8832	47.3133	42.6521	45.4348	40.4337	43.3449	47.3099	46.8133	61.171	43.4456	50.1708	44.8369	44.0224	40.7334	40.0883	46.6927	46.9716	42.8315	51.1517	42.7498	45.777	41.9628	44.3482	48.7311
ENSG00000066583	ISOC1	51015	protein_coding	57.584	65.0779	46.391	61.5123	60.2826	54.8156	64.6306	60.5783	65.1161	60.4172	58.3929	66.9202	77.8152	66.2969	68.0949	72.7845	65.2048	63.1322	66.1893	73.43	83.5226	65.244	78.5276	67.388	69.9869	65.4564	62.7214	65.8988	68.333	58.6182	50.0527	47.0663	51.0096	41.6699	49.1655	48.6974
ENSG00000066629	EML1	2009	protein_coding	0.743998	0.903997	0.802644	1.09241	1.0217	0.913853	1.03337	0.781652	0.78749	0.875926	0.740343	1.14176	0.834678	0.810128	0.94224	0.968966	0.782991	0.639661	0.822321	0.886359	0.650223	0.698794	0.648635	0.911418	0.922655	0.689334	0.830664	0.805898	0.83552	0.860185	0.594495	0.558705	0.642846	0.5714	0.525461	0.640807
ENSG00000066651	TRMT11	60487	protein_coding	22.6245	22.4968	19.7146	26.8903	28.1214	25.4339	23.98	24.5484	27.6742	23.7503	23.3063	25.4535	26.683	23.4221	21.8385	23.4891	22.3206	23.4962	25.1844	24.3191	35.0011	24.3481	30.3212	23.8942	22.5153	22.686	23.2983	26.4121	27.5825	24.1199	17.0427	15.3345	15.1222	14.8583	16.2466	17.9355
ENSG00000066654	THUMPD1	55623	protein_coding	29.2226	33.8716	31.7701	38.8921	39.1688	37.6032	36.5352	32.3318	35.7935	32.4237	32.6299	41.8874	39.0564	32.8848	30.9162	33.0918	30.8948	34.5892	37.4882	34.6212	50.6617	33.5126	39.2731	35.0187	31.6533	34.3722	32.1408	41.6934	37.9327	30.0528	30.8177	28.8666	30.0232	29.6491	30.4931	35.7422
ENSG00000066697	MSANTD3	91283	protein_coding	19.2404	17.6621	13.3774	17.1489	20.7512	16.183	18.503	18.8858	19.6249	17.8678	17.1338	17.0262	20.3962	21.3994	18.3979	20.7002	18.0215	19.9303	17.2891	20.4558	20.751	19.0555	20.0052	18.9245	20.3514	18.7864	17.2207	17.5048	19.5371	16.9419	9.47335	9.32416	9.36556	9.72366	8.58078	9.50056
ENSG00000066735	KIF26A	26153	protein_coding	0	0	0	0	0	0	0	0	0	0	0	0	0	0	0	0	0	0	0	0	0	0	0	0	0	0	0	0	0	0	0	0	0	0	0	0
ENSG00000066739	ATG2B	55102	protein_coding	3.62683	4.11691	3.79791	4.98286	4.79582	4.71309	4.2646	3.796	4.29863	4.08411	3.65703	5.06694	4.24179	3.74149	3.1939	3.66722	2.97431	3.54265	4.10322	3.7119	5.09461	3.93003	4.20274	3.48299	3.84029	3.67031	3.37972	4.32387	4.02142	3.45818	4.75245	4.37701	4.88128	4.64297	4.93248	5.2605
ENSG00000066777	ARFGEF1	10565	protein_coding	13.2229	13.2528	12.0551	17.6181	17.0252	15.9966	14.7853	13.6873	15.5225	12.3132	12.7819	17.2052	15.7192	13.5102	12.5189	13.2825	12.0535	12.9507	14.9148	13.5468	19.332	13.4259	15.8275	13.5438	13.2936	13.0877	12.9323	15.6746	15.3798	12.4855	11.1782	10.1117	11.8504	11.132	10.9581	12.8544
ENSG00000066813	ACSM2B	348158	protein_coding	5.45086	5.20179	4.42003	4.83749	4.90927	4.31254	4.3398	4.32617	4.59483	5.32768	4.10604	5.1819	5.03989	4.4039	3.69404	4.50304	3.79792	3.94499	4.18526	4.17045	4.95894	4.55628	4.34885	4.28494	3.89797	4.66888	4.26592	4.27656	4.06898	4.0519	8.0337	8.92901	8.92472	8.21043	9.17797	9.17419
ENSG00000066827	ZFAT	57623	protein_coding	2.35038	2.03472	2.1063	2.68044	2.21005	3.50472	2.52097	1.99156	2.06002	2.33094	2.61055	2.51153	2.26933	2.89323	3.18491	2.64307	2.31365	2.20723	2.12973	2.01538	2.0642	2.41592	2.16601	2.5461	2.48656	2.40351	1.85387	2.09185	1.76222	2.15064	2.84047	1.94337	2.13169	2.22063	1.89498	1.90352
ENSG00000066855	MTFR1	9650	protein_coding	26.6166	29.4113	25.6322	32.4925	32.944	29.03	28.3262	28.7182	31.0075	27.2129	29.1903	37.7157	33.9443	28.5817	27.7169	27.916	25.8032	28.3669	30.6292	34.4741	41.5794	30.1705	29.5622	29.7891	29.1556	29.2395	29.9227	34.0849	33.4539	28.3053	29.2724	26.1982	31.4421	28.567	30.587	31.7836
ENSG00000066923	STAG3	10734	protein_coding	0.0536489	0.0571953	0.0513904	0.0929924	0.0828317	0.0211289	0.0491897	0.0365507	0.0512079	0.110946	0.0293438	0.0731029	0.0140068	0.0428583	0.0208582	0.0422574	0.0298953	0.00811612	0.0292501	0.0297482	0.0554517	0.047416	0.031634	0.0341103	0.0317341	0.0179301	0.0888478	0.0455695	0.0354816	0.0513502	0.0294538	0.0310023	0.114191	0.0669861	0.063386	0.0350902
ENSG00000066926	FECH	2235	protein_coding	6.24562	6.76227	4.8708	7.09752	6.96052	6.64781	6.77704	6.60715	6.70485	6.24114	5.96385	7.17873	6.06303	6.83303	6.72569	7.07246	5.92257	6.58223	7.03088	6.69279	6.30688	5.82227	6.24384	6.68595	7.01555	5.96549	6.006	6.39405	6.39656	6.27907	6.33876	5.86167	6.71862	6.09533	5.9613	6.39457
ENSG00000066933	MYO9A	4649	protein_coding	3.93651	4.14189	4.4879	5.59947	6.1053	4.77023	4.52946	4.45021	4.95323	4.07034	3.84542	5.22225	3.96396	4.10938	3.48301	3.97016	3.39365	3.98698	4.42618	4.0115	5.49488	4.47295	4.96619	3.94776	4.11174	3.72996	3.7938	4.65421	4.4287	3.56954	2.96408	2.64848	3.00771	3.14067	2.97189	3.65358
ENSG00000067048	DDX3Y	8653	protein_coding	77.8449	85.4891	78.944	109.118	108.175	100.693	90.7868	82.5558	98.3207	85.45	81.7327	111.174	96.0293	86.5076	75.6268	81.8872	76.1587	80.0732	92.4006	88.8406	127.522	89.3868	98.0363	83.3878	87.1167	86.229	85.0571	100.872	95.927	83.3706	71.7966	64.6623	69.4935	67.2691	69.2774	84.2196
ENSG00000067057	PFKP	5214	protein_coding	0.627728	0.500865	0.714756	0.862247	0.554692	1.15915	1.08595	0.790782	0.486117	0.722549	1.00897	0.494249	0.995705	1.58957	2.03072	0.979551	0.993286	0.790173	0.38422	0.517185	0.205664	0.781605	0.554045	0.632557	0.858218	0.623444	0.66155	0.661966	0.685404	0.782216	0.261723	0.14373	0.289912	0.207037	0.0734663	0.0542275
ENSG00000067064	IDI1	3422	protein_coding	176.92	173.427	145.421	193.961	197.194	176.508	172.584	197.453	241.818	176.658	183.227	221.175	212.108	186.791	190.288	175.188	150.441	167.715	184.607	200.003	252.879	158.184	191.404	183.922	201.883	227.086	243.413	244.18	239.285	215.349	282.169	259.448	277.855	256.739	290.302	308.769
ENSG00000067066	SP100	6672	protein_coding	2.0897	2.14955	1.58377	2.42196	2.5234	2.25179	2.1123	2.12524	2.35889	2.02118	2.20959	2.25291	2.18598	1.87388	2.19972	1.92092	1.98334	1.98129	2.01603	2.00068	2.33694	2.10195	1.96583	1.84353	2.08607	2.30285	2.10419	2.04223	2.32703	1.83534	2.11056	1.87793	1.9763	1.86101	2.03525	2.12023
ENSG00000067082	KLF6	1316	protein_coding	42.3576	37.557	31.021	49.1018	50.1641	48.0624	40.2418	49.16	57.3982	43.6203	44.4823	48.7395	45.4719	44.3912	44.8609	45.627	43.6046	39.9763	41.9889	39.7092	51.2302	39.8531	52.1004	40.9466	48.0836	39.4824	38.9031	45.0056	44.0016	38.194	31.2554	26.3752	29.433	25.8836	28.2368	28.3321
ENSG00000067113	PLPP1	8611	protein_coding	6.05119	5.86326	4.21708	5.49977	9.49151	6.23241	5.70408	5.75549	5.64608	6.36237	5.85716	5.9988	6.39933	7.03388	7.64829	6.69426	6.36506	5.32805	6.58449	8.60992	9.34666	6.27459	7.39006	6.71779	6.65099	6.48183	6.41306	6.75117	7.55445	6.63793	5.5525	5.84441	4.95661	4.79118	5.93948	5.40877
ENSG00000067141	NEO1	4756	protein_coding	17.761	17.4287	13.8093	19.9013	20.0518	18.3645	16.7591	16.9156	17.4699	16.7432	16.0874	20.4148	16.8134	16.787	14.1763	16.6005	16.0823	16.4114	16.6377	15.4619	18.0854	16.5216	17.3513	16.0686	16.5694	15.6315	14.6455	15.6411	16.4208	15.6382	14.9516	14.5685	15.5295	15.0589	14.6675	15.7123
ENSG00000067167	TRAM1	23471	protein_coding	260.609	252.59	199.454	284.363	284.108	266.646	269.302	249.088	292.541	233.311	239.786	284.977	284.327	254.229	254.172	279.675	234.37	230.465	261.552	279.187	422.23	250.478	329.134	243.215	258.165	260.345	253.975	279.23	272.82	229.873	212.336	202.806	205.65	189.438	199.719	245.405
ENSG00000067177	PHKA1	5255	protein_coding	5.94621	6.43376	5.47013	7.58351	7.01614	6.79702	6.85771	6.01492	6.49636	6.15907	5.45361	7.29957	6.60739	5.70607	5.77957	6.09524	5.28336	6.34076	6.62229	6.12186	7.70501	6.15264	7.69647	5.97524	5.76918	6.37387	5.49145	6.18406	5.86297	6.3756	5.79255	5.36375	5.74393	6.06631	6.08299	6.65203
ENSG00000067182	TNFRSF1A	7132	protein_coding	31.6505	23.6839	27.1479	32.5727	25.4437	46.8655	33.6732	34.2697	27.1377	30.6886	36.0965	28.6109	21.7628	41.2706	43.9704	31.2046	33.2512	29.2905	23.4756	18.5679	14.1178	30.3324	26.3266	30.5561	31.3689	24.5154	25.4972	21.856	25.017	30.9704	35.8215	29.9146	27.8457	25.6247	21.2251	17.6346
ENSG00000067191	CACNB1	782	protein_coding	0.621015	0.330484	0.372905	0.46235	0.36731	0.587717	0.348437	0.552548	0.406969	0.584623	0.505703	0.541508	0.254094	0.475128	0.840851	0.503753	0.397704	0.48096	0.415652	0.188879	0.174362	0.477868	0.395329	0.536282	0.412571	0.422845	0.34189	0.242489	0.321832	0.372613	0.569935	0.590525	0.414304	0.435439	0.373708	0.392547
ENSG00000067208	EVI5	7813	protein_coding	11.0722	12.0216	13.0444	13.8876	14.4892	13.4544	12.3819	11.9121	12.8293	11.0787	11.4882	15.2767	13.1319	10.0453	10.5347	11.0376	10.0919	10.9676	11.2392	10.7133	15.5618	10.7447	13.5932	10.733	10.655	9.97632	10.4792	12.4955	10.9289	9.70764	9.02646	6.90471	7.69778	7.8589	8.11035	9.73483
ENSG00000067221	STOML1	9399	protein_coding	0.402562	0.151254	0.147618	0.1696	0.147292	0.459529	0.409473	0.397468	0.138089	0.253651	0.307056	0.17249	0.160938	0.486578	0.804571	0.277449	0.276023	0.179847	0.216053	0.11597	0.0819177	0.175117	0.138466	0.251952	0.214867	0.220731	0.192239	0.142118	0.160161	0.276945	0.767495	0.604293	0.468591	0.549762	0.260108	0.251991
ENSG00000067225	PKM	5315	protein_coding	343.611	285.747	217.673	344.74	274.501	449.247	357.807	349.566	300.667	341.683	379.902	304.433	230.819	399.927	412.365	325.644	360.413	322.328	266.219	224.749	147.564	319.739	281.44	324.576	339.879	299.169	266.658	229.07	276.114	343.941	270.536	256.43	228.931	220.081	193.297	161.167
ENSG00000067248	DHX29	54505	protein_coding	15.3839	17.3573	11.937	20.6856	21.8298	20.0758	18.7495	16.1951	17.7874	16.018	17.0014	22.6032	20.798	20.1107	17.5515	17.5252	15.9845	17.4721	17.2933	20.0519	28.8326	18.4811	19.077	17.114	18.2194	17.0836	17.2606	20.9622	18.9559	16.5123	20.2149	17.6498	18.9032	18.4366	16.279	20.8691
ENSG00000067334	DNTTIP2	30836	protein_coding	22.0583	22.2665	17.0731	27.0604	26.5257	24.0014	22.046	22.2413	24.5624	21.9035	21.1305	27.7187	28.1922	23.5433	23.6859	25.1831	22.2529	24.573	24.0351	25.5397	34.3504	23.2321	28.6033	25.3592	23.7032	22.8446	23.2007	27.8125	26.9479	22.4951	19.2342	17.113	18.745	16.8915	18.4351	20.3911
ENSG00000067365	METTL22	79091	protein_coding	8.42388	7.34186	6.9604	9.22938	6.94809	10.3044	8.51289	8.5327	7.40162	8.43833	8.95569	7.43064	5.76779	9.01732	8.7192	7.37593	7.30542	7.68006	6.71434	4.86436	3.48278	7.00967	7.24784	7.41321	8.76948	6.24599	6.37485	5.34513	6.16161	8.0477	9.78559	8.66396	8.77851	7.44449	6.95378	6.27609
ENSG00000067369	TP53BP1	7158	protein_coding	8.11619	9.14271	7.5038	11.1675	10.4373	9.64325	8.78954	8.12331	8.89855	8.02519	8.02098	11.5566	8.83865	7.97544	7.68474	8.32547	7.40053	7.84863	8.30978	7.97902	11.5684	8.64585	8.54411	7.92388	8.23355	7.75043	7.5758	8.66283	7.93852	7.51128	9.1518	7.44899	8.73476	8.21914	8.0185	9.44087
ENSG00000067445	TRO	7216	protein_coding	5.534	5.16539	4.53168	6.77408	6.15742	6.07557	5.35243	6.14257	5.73097	5.97534	4.87515	5.64053	4.56466	6.16192	5.54457	5.45447	5.24377	4.83351	4.99043	4.53364	3.52917	5.21137	4.6627	5.17881	4.79574	4.62873	4.35607	4.659	4.44383	5.3719	7.8483	7.82509	7.68248	7.34086	7.23999	6.4689
ENSG00000067533	RRP15	51018	protein_coding	10.7645	12.6305	11.1013	13.9719	15.2382	12.9042	12.4042	12.4259	14.324	12.4948	12.214	15.9111	18.101	12.9669	12.1517	12.807	11.7188	13.2034	14.2945	14.6432	18.7549	13.5106	13.3741	13.2911	13.1744	13.0215	13.2631	15.6112	15.2327	11.806	9.94904	8.56347	10.0074	9.64379	8.98737	10.8206
ENSG00000067560	RHOA	387	protein_coding	250.906	257.769	195.689	304.464	259.987	286.289	263.661	261.188	251.58	252.248	265.696	279.561	267.199	281.535	291.209	270.31	252.2	249.585	255.049	258.497	281.488	263.522	241.624	254.209	249.231	247.413	242.195	257.503	267.416	251.12	233.042	215.574	222.074	205.102	198.544	212.471
ENSG00000067596	DHX8	1659	protein_coding	17.3291	17.9588	15.5915	21.264	19.4779	19.926	17.6047	17.5655	18.4714	17.019	17.2686	20.3533	17.2632	17.9774	15.9778	17.9926	16.4625	17.7038	18.0011	15.1035	15.9665	16.8678	16.6202	18.2577	17.7947	15.811	15.5665	16.9353	17.3143	16.5806	18.738	17.499	19.1265	18.5056	18.156	17.96
ENSG00000067601	PMS2P4	5382	transcribed_unprocessed_pseudogene	5.22197	6.59196	5.35677	7.67051	5.47528	6.98323	5.2167	4.27455	4.83559	4.83537	5.22217	6.13317	6.40986	5.59334	5.65642	4.97263	6.08036	4.70457	6.39533	6.73112	5.41356	5.22377	4.71826	4.85635	5.16348	5.10548	4.43552	5.74636	5.59283	5.44583	4.86734	4.72913	4.23031	5.87544	4.02875	5.79877
ENSG00000067606	PRKCZ	5590	protein_coding	6.27465	4.61455	3.48224	6.00445	5.05068	8.86124	6.21556	6.13568	4.25116	5.8427	6.5051	5.02484	3.95267	7.39371	7.1967	5.7234	5.63534	5.50405	4.78781	3.46743	2.00397	5.17419	4.29295	5.89722	5.30058	4.01984	4.7208	3.62914	4.05656	5.1303	9.97902	8.75737	8.00606	6.78984	6.22167	5.35234
ENSG00000067646	ZFY	7544	protein_coding	9.41084	9.91374	8.31448	12.5278	11.365	12.1237	9.74656	9.47015	11.7735	9.81646	9.81235	11.7003	11.6175	9.78603	9.51453	10.8065	8.98093	9.80288	10.086	11.0044	16.2558	9.87464	10.7818	10.0628	10.0112	9.74818	9.1569	11.909	10.7687	8.82634	9.46244	7.48191	9.32258	8.07008	8.44406	10.6635
ENSG00000067704	IARS2	55699	protein_coding	107.445	128.547	77.6297	124.457	133.334	112.186	114.909	112.133	125.273	112.513	113.001	132.943	131.036	104.425	99.4779	108.652	100.372	110.16	124.024	122.493	159.783	110.593	115.675	113.822	116.31	114.871	109.747	123.06	125.811	104.06	104.254	95.1434	106.95	103.917	108.397	126.28
ENSG00000067715	SYT1	6857	protein_coding	0	0.0341495	0.0172595	0	0	0	0.0188805	0	0.0196551	0.010646	0	0	0.0376336	0	0	0	0	0	0.00982368	0.0199819	0.0446964	0	0	0	0.0106579	0	0	0	0	0	0.0296762	0.0208243	0.0547876	0.0449946	0	0
ENSG00000067798	NAV3	89795	protein_coding	0.0495415	0.065727	0.0166096	0.120222	0.0446192	0.0341447	0.0863051	0.0826933	0.11349	0.0768386	0.0379361	0.082695	0.0724329	0.0784945	0.0359543	0.0780443	0.0676359	0.0839411	0.0519956	0.0480736	0.0788577	0.0664085	0.0204484	0.0705572	0.0512829	0.0463605	0.0574319	0.0412391	0.0516051	0.0663864	0.0380783	0.0250501	0.0316347	0.0649504	0.0460949	0.0283532
ENSG00000067829	IDH3G	3421	protein_coding	9.56333	6.98628	5.23554	8.12744	6.36719	14.1502	11.1659	8.7175	7.53367	9.63811	9.71001	6.98569	5.53094	12.4333	13.2001	10.05	9.58558	8.94795	5.95987	4.60475	2.62758	9.11205	5.39631	8.36173	8.69651	7.08013	5.38376	5.03839	6.13673	8.82915	12.3284	11.8013	8.94097	9.04628	7.18348	4.90511
ENSG00000067836	ROGDI	79641	protein_coding	2.78564	2.06828	1.34291	1.74275	1.77097	3.41316	3.0883	2.08391	1.66833	2.67326	2.47466	1.9537	0.998233	3.52954	3.60066	2.38059	2.64545	1.88949	1.7719	1.34272	0.684998	2.04631	1.17734	1.97718	2.52547	2.2788	1.55421	1.12585	1.39078	2.00407	3.00871	3.88497	3.42965	2.62567	2.42809	1.22956
ENSG00000067840	PDZD4	57595	protein_coding	0.0151535	0.113086	0.0762066	0	0.0545914	0.0835518	0.0277879	0.0903348	0.028928	0.0940118	0.0290092	0	0.0553884	0.070616	0.192456	0.0477435	0.0591088	0.0160471	0.0289166	0.0147045	0	0.0468754	0.0208488	0.0134885	0.0313722	0.0531769	0.0638797	0.0720799	0.0175385	0.0870252	0.0436769	0	0	0	0	0
ENSG00000067842	ATP2B3	492	protein_coding	0	0	0	0	0	0	0	0	0	0	0	0.0104102	0.0319141	0	0.00792078	0	0	0	0	0	0	0	0	0	0	0	0	0	0	0	0	0.00882972	0	0	0	0
ENSG00000067900	ROCK1	6093	protein_coding	18.1039	19.4787	16.6477	27.7302	24.1368	24.0789	22.5243	20.3596	23.4655	18.3509	18.0621	25.3597	22.4593	18.3733	18.3633	19.0085	16.5307	18.3288	20.4357	20.5416	31.3284	19.9107	23.9031	18.8482	19.4658	18.8494	19.5176	24.2479	21.8264	17.4818	16.2695	14.1155	15.5312	14.3411	14.9458	17.9076
ENSG00000067955	CBFB	865	protein_coding	53.2811	54.7914	54.0451	64.2442	64.9254	57.0127	58.4467	55.7363	62.1539	55.4287	53.7472	63.2736	66.6743	58.0273	57.2122	56.8479	52.9509	54.5216	60.9961	60.0313	76.8546	56.2809	58.5013	57.9999	59.9843	54.0382	54.9895	61.0058	62.7473	52.6494	37.4692	32.5895	37.9985	36.8762	35.2014	39.9134
ENSG00000067992	PDK3	5165	protein_coding	4.43217	5.75499	5.87034	6.58594	6.84309	5.3105	5.73395	4.83138	4.83952	4.73897	4.52676	6.71878	4.54855	3.99011	4.0782	3.85552	3.88516	4.20357	5.52538	4.40955	6.68137	5.08238	4.81808	4.70823	4.66359	4.61476	4.40406	5.40958	4.67879	4.51732	4.13194	3.91573	4.45258	4.30482	4.71798	5.19025
ENSG00000068001	HYAL2	8692	protein_coding	11.71	6.02082	5.56219	10.6316	5.49437	17.8437	11.5416	9.7925	6.50464	10.7234	13.9146	7.1139	5.11229	16.9879	24.9715	10.5479	11.7239	10.2734	6.24653	5.12563	1.98085	7.97803	5.42497	9.93333	9.36458	7.25783	5.55106	4.74196	6.42349	9.61318	14.6815	11.3756	10.087	7.26642	5.76838	3.59358
ENSG00000068024	HDAC4	9759	protein_coding	3.52092	3.40882	3.2726	4.42192	3.67598	5.50405	4.2743	3.87541	3.51092	3.60503	4.10443	4.08656	3.50497	4.6519	5.04989	3.31557	3.27525	3.19219	3.3594	2.88693	2.6969	3.48853	3.17312	3.79503	3.5836	3.12919	2.79852	3.10513	3.05631	3.32299	4.8474	3.67998	4.05067	3.80372	3.59929	3.41098
ENSG00000068028	RASSF1	11186	protein_coding	6.39415	5.00578	3.56292	5.22519	5.88754	9.50322	6.99265	6.28196	5.30197	7.23945	7.45384	5.19603	4.60252	8.14011	10.5967	6.71058	8.4648	6.24165	4.46485	3.84761	2.81714	6.13275	3.31745	5.78701	7.48787	4.86794	4.06579	3.99301	3.96901	5.23122	8.37411	7.20682	5.62645	5.24909	4.57923	3.59812
ENSG00000068078	FGFR3	2261	protein_coding	71.4529	56.2891	32.4353	60.3481	54.1372	111.884	77.6065	61.1187	51.3522	68.9856	76.5886	56.2666	52.7701	89.4973	121.652	63.8585	61.4353	56.5993	52.2252	50.784	34.3408	59.3501	46.6899	63.3124	63.0229	54.6628	49.7348	41.097	49.0447	58.0146	109.063	81.3426	72.578	61.8317	59.9956	45.0868
ENSG00000068079	IFI35	3430	protein_coding	22.8454	15.6281	14.4175	21.2424	17.1866	28.8973	22.9179	23.4325	16.8034	19.1061	21.6742	17.1842	14.0605	28.6191	28.1613	22.3608	21.4263	16.757	14.2965	11.9319	5.7852	17.7366	11.6944	18.87	23.6136	16.9378	14.6228	10.9067	14.737	17.6218	34.0534	30.5436	28.854	25.3262	20.9434	13.8438
ENSG00000068097	HEATR6	63897	protein_coding	8.79573	10.3129	8.48359	11.3545	12.0425	11.6352	10.8214	10.0638	11.0604	9.71266	9.77759	12.2572	10.0511	10.0687	10.4866	9.39926	9.46966	9.79896	10.1027	10.2929	12.1198	9.37759	11.4078	9.48329	9.89747	9.66615	8.85634	9.89328	10.7205	9.91138	8.48654	8.3567	8.39693	8.56903	8.74561	9.66168
ENSG00000068120	COASY	80347	protein_coding	70.2025	57.2102	42.7191	73.0453	50.5173	90.2922	71.7421	75.0246	55.9052	67.5452	80.6888	67.4983	48.6309	81.441	89.6164	70.6654	67.5525	64.7886	52.6765	38.8186	23.5374	60.4267	53.9168	68.3853	71.944	53.2827	50.2919	44.2148	54.4574	65.0396	85.7251	78.7157	76.4839	68.0354	57.6325	42.0545
ENSG00000068137	PLEKHH3	79990	protein_coding	1.23263	1.06751	1.65303	1.71717	1.25818	3.09611	1.82084	1.12671	0.980454	1.30286	1.36338	1.12673	0.725879	1.83812	2.53461	1.1435	1.16195	1.2328	0.718716	0.784114	0.356733	1.44046	0.659519	1.41416	1.21925	1.04134	0.83716	0.537459	0.491396	1.20603	6.56611	4.4044	3.81886	3.24699	2.94506	1.6774
ENSG00000068305	MEF2A	4205	protein_coding	10.3825	10.145	9.18792	12.2813	12.1998	11.3785	11.0873	11.0763	12.1043	10.4506	10.0925	13.4209	10.3641	10.7833	9.68591	10.1607	9.11501	9.29479	10.2597	12.0382	15.3401	10.9309	12.1283	10.0619	10.6295	10.7559	9.04986	10.5617	11.8737	9.43759	9.66488	8.54954	10.534	9.03924	9.26051	11.0251
ENSG00000068308	OTUD5	55593	protein_coding	26.426	22.793	19.4632	24.1708	26.4229	31.1252	26.3788	24.8256	23.1261	25.5445	26.3988	24.6732	19.6128	27.036	26.7309	24.7528	25.1627	22.2635	21.8764	19.5299	17.2516	24.7182	20.6609	23.1639	24.663	24.0138	21.1528	19.5997	23.2728	22.7521	30.9316	25.724	27.6561	25.3898	23.7034	19.8299
ENSG00000068323	TFE3	7030	protein_coding	24.5644	20.2648	14.39	23.7572	20.5324	27.3726	22.9957	25.4469	22.5065	22.7156	24.8146	20.824	20.9464	28.7526	29.1071	27.6372	25.3267	22.8339	19.6332	16.7053	12.3313	20.8307	23.3415	22.2551	26.1238	22.0214	19.0987	15.2284	18.1876	21.8955	19.199	17.6151	17.9886	16.0237	13.6593	11.4007
ENSG00000068354	TBC1D25	4943	protein_coding	3.48312	3.17699	3.67014	3.33179	2.92791	4.41255	3.49776	4.2319	3.38797	3.20708	4.03252	2.66971	2.00064	4.14291	4.7999	3.63192	3.57455	3.38994	2.80109	1.83481	2.01609	2.66799	2.53304	2.87896	3.29651	2.96845	2.83175	2.24852	2.3996	2.95287	4.81254	3.62304	3.74221	3.1168	2.9493	2.46806
ENSG00000068366	ACSL4	2182	protein_coding	298.477	325.155	279.788	391.436	370.786	376.315	341.215	319.058	380.451	299.948	322.383	417.672	364.72	314.074	301.703	294.188	282.354	305.46	336.397	334.695	465.283	305.281	359.475	321.267	326.091	355.559	359.643	403.635	398.585	327.597	310.422	275.493	305.398	279.709	291.293	349.996
ENSG00000068383	INPP5A	3632	protein_coding	20.5665	16.6889	17.9312	23.1968	19.5213	25.5848	19.6959	21.5002	18.64	19.2647	21.7908	20.2631	19.742	22.8904	26.1109	18.9988	18.7176	18.1651	18.5991	17.7207	14.8167	19.0298	16.9197	21.1727	20.6338	16.546	16.9096	18.4316	17.1247	18.8265	19.4047	16.6708	16.5517	15.1462	14.3504	12.9888
ENSG00000068394	GPKOW	27238	protein_coding	16.9016	11.9749	12.038	18.8814	12.0778	28.2743	19.7165	17.2184	12.9515	16.4916	22.6338	15.8469	9.57123	20.3007	26.6343	16.5941	18.339	17.1841	11.1293	9.62488	5.4541	14.9321	12.9371	15.433	16.2636	13.7836	11.4985	10.7099	12.3064	15.4559	22.2612	18.4564	17.903	15.1278	11.5256	7.53856
ENSG00000068400	GRIPAP1	56850	protein_coding	9.71189	8.81048	7.35032	10.4616	8.88551	14.9247	9.47773	10.5473	8.77439	9.17705	9.88508	8.99982	8.32985	12.2779	10.3893	11.0656	9.46136	8.22772	8.30302	6.30764	5.14832	8.79462	6.54873	9.25253	10.2125	8.34594	7.27609	6.68929	7.02251	8.8816	12.9708	12.0483	11.0624	10.3689	9.61279	7.77052
ENSG00000068438	FTSJ1	24140	protein_coding	18.919	14.8898	15.2045	19.7624	15.0589	28.5726	20.9376	20.3445	14.4509	19.3727	23.6994	17.3136	14.7345	30.014	33.3283	19.4121	19.499	17.8032	14.5108	13.491	10.3408	18.1144	14.5904	18.3898	19.5366	14.3338	15.1106	13.2372	17.072	17.7138	25.8347	20.6379	19.8907	16.941	14.7518	10.5916
ENSG00000068489	PRR11	55771	protein_coding	43.4607	49.1093	53.3775	46.2949	49.8529	44.8464	45.9396	45.3265	51.158	42.6383	41.7117	52.0736	42.7716	37.9873	36.745	41.8243	38.3384	37.6661	44.9015	41.747	58.5557	43.2542	48.3865	44.2865	44.1804	41.5831	39.3047	41.7979	44.5878	40.0485	47.8667	47.0782	53.1156	50.6687	48.4398	55.8095
ENSG00000068615	REEP1	65055	protein_coding	0.033757	0.0373214	0.0377253	0.0606799	0.0608061	0.0310211	0.0619025	0.0670789	0.0429615	0.0465395	0.0430821	0.0536642	0.205646	0.0104873	0.0510393	0.0709047	0.0219459	0.0476638	0.107361	0.0982705	0.0651306	0.0696154	0.0154815	0.0400641	0.0698872	0.0658116	0.106728	0.0802853	0.0390701	0.0646214	0.0648654	0.102413	0.167654	0.196696	0.0465312	0.115917
ENSG00000068650	ATP11A	23250	protein_coding	21.0569	19.5811	18.6207	27.1159	23.8828	32.8417	26.2239	24.8712	22.1883	22.9515	23.8323	25.0945	19.5217	25.6343	25.7117	20.9171	20.1837	21.3958	20.9318	17.6209	15.6926	21.6382	19.9753	22.3632	23.3788	19.4819	18.3902	18.9054	20.8285	21.9794	17.9758	14.4691	15.3748	13.779	12.0679	12.5665
ENSG00000068654	POLR1A	25885	protein_coding	26.3388	26.0682	31.8847	32.4323	28.4855	33.4421	29.6415	28.9604	27.0632	27.6669	28.8298	31.2816	26.1623	32.3619	30.2856	29.6187	27.3265	27.351	26.5465	24.4299	19.1517	26.5013	25.3325	28.69	28.8109	24.4177	22.994	24.0536	24.3852	25.3733	24.7444	21.1394	24.1679	22.3859	20.7703	18.8864
ENSG00000068697	LAPTM4A	9741	protein_coding	494.508	468.045	381.883	437.166	403.911	472.434	490.702	446.678	444.229	487.034	498.136	407.675	398.143	449.466	530.129	438.773	457.541	447.432	404.065	416.808	431.857	447.599	439.001	444.228	446.439	468.102	410.124	381.914	398.599	427.748	561.896	518.287	491.366	478.111	455.011	423.862
ENSG00000068724	TTC7A	57217	protein_coding	20.5131	15.5659	14.9127	20.7011	16.1068	24.4114	19.7741	19.3341	17.4285	19.079	22.0902	18.8429	13.3616	23.2769	24.4186	19.8739	20.1378	17.9488	14.8867	12.0285	7.09273	17.4295	15.6682	18.6018	20.2289	14.9821	13.2182	11.701	13.6894	17.0824	17.1029	15.102	14.5378	13.9732	11.5268	8.66205
ENSG00000068745	IP6K2	51447	protein_coding	24.82	22.2584	20.666	26.2235	25.9778	34.0352	29.7278	26.8866	23.0655	26.1597	26.4554	25.3253	21.3122	29.1391	28.6598	23.7418	23.3483	20.7223	20.936	18.7955	19.1934	22.7221	21.725	22.9884	24.5906	22.5067	21.3006	18.8051	20.9831	22.7378	39.0058	34.6691	33.3233	30.3751	32.3461	25.7721
ENSG00000068781	STON1-GTF2A1L	286749	protein_coding	0	0	0	0	0	0	0	0	0	0	0	0	0	0	0	0	0	0	0	0	0	0	0	0	0	0	0	0	0	0	0	0	0	0	0	0
ENSG00000068784	SRBD1	55133	protein_coding	11.7611	13.3309	11.9342	17.561	16.3233	15.367	13.6169	11.7993	14.2876	11.8239	11.3948	17.8159	17.5863	13.5013	11.4146	13.8443	11.9777	11.9714	14.2446	15.2084	21.3207	13.5926	14.3337	14.4382	13.0248	13.1473	13.4529	15.4124	15.1817	12.3055	12.0137	11.5113	13.5713	12.251	12.4148	15.253
ENSG00000068796	KIF2A	3796	protein_coding	7.77277	8.72305	7.29225	10.9071	10.8685	9.44961	9.25733	8.47991	9.49763	7.74514	7.7825	11.2867	10.198	8.55505	8.09388	8.76265	8.05166	8.28455	9.53716	9.74847	13.4795	9.22054	9.93126	9.21155	8.89128	8.29022	8.52093	10.5079	9.66123	7.30464	6.68327	5.96414	7.08122	6.38273	6.25857	7.74873
ENSG00000068831	RASGRP2	10235	protein_coding	0	0.00896535	0	0	0	0	0.0594809	0	0.0206405	0	0.0310476	0	0	0.0302312	0.0392342	0.00851637	0	0.0228996	0	0.0419672	0.0469371	0.0111487	0	0.0288726	0.0335766	0.0126474	0.0113947	0.0128574	0	0.0310467	0.020776	0.0437364	0	0.0354377	0.0111777	0
ENSG00000068878	PSME4	23198	protein_coding	49.1587	54.7814	46.5299	63.8673	65.87	52.9284	54.4459	52.7386	61.3503	51.3273	51.3858	66.951	62.8751	50.8193	47.2773	52.4169	46.9257	50.4021	57.968	56.6824	79.9282	53.2016	62.8796	52.5642	54.4053	50.5205	48.7053	61.7246	58.2366	47.2281	35.9	32.0453	36.7553	35.4774	36.0706	45.5305
ENSG00000068885	IFT80	57560	protein_coding	4.58982	4.6764	5.80947	5.549	5.50614	4.41846	4.9665	4.19837	4.67365	4.65939	4.29546	5.20653	4.36394	3.76686	3.88563	3.96652	3.66947	3.88643	4.37926	4.53497	6.10389	4.8668	4.52524	4.1765	4.07791	3.95603	4.21045	4.06591	4.0003	3.85958	5.79338	5.26172	6.03172	5.34947	6.13777	6.92329
ENSG00000068903	SIRT2	22933	protein_coding	6.54219	4.94272	4.32296	6.11268	4.81654	9.22188	6.93839	5.96028	4.72122	6.64439	7.63788	4.58686	4.88686	7.41735	8.84965	6.46837	6.70955	5.09248	4.51768	3.53826	1.88113	5.53614	4.50779	5.76694	5.89691	5.03171	4.32171	3.61965	4.09786	5.18957	9.61614	8.32608	8.45849	6.95121	6.11873	3.98008
ENSG00000068912	ERLEC1	27248	protein_coding	91.2866	96.7588	59.4749	101.925	102.902	105.472	101.896	93.1643	102.031	92.5794	94.1066	104.12	97.8647	87.2563	92.5518	84.2171	80.754	89.4677	97.2204	93.8028	139.477	90.569	100.91	92.5519	91.1853	92.9775	93.5306	100.799	110.765	95.0514	114.405	101.889	115.707	102.922	108.331	121.976
ENSG00000068971	PPP2R5B	5526	protein_coding	3.79808	3.44154	1.60812	2.95612	2.68015	5.04647	3.85935	3.89809	3.56921	4.00818	3.97276	3.3613	2.64771	3.97778	4.3158	3.06872	3.53195	3.4623	2.95138	1.95676	1.10486	3.00788	2.98989	2.64886	3.38441	3.38933	2.59971	2.23499	2.90037	2.90453	2.95312	2.63321	3.02116	2.5667	1.98349	1.92719
ENSG00000068976	PYGM	5837	protein_coding	0.0141222	0.01171	0	0	0.0254381	0.0778656	0.0129484	0.0168374	0.0269593	0.0146023	0.0540699	0.067351	0	0.0526482	0.0640567	0.0222471	0.0550861	0.0299101	0.040423	0	0	0.0728088	0.03886	0.0125706	0.073093	0.0330386	0.0297662	0.0503809	0.0326898	0.0270342	0.0678408	0.0571259	0.0300591	0	0.0145997	0
ENSG00000068985	PAGE1	8712	protein_coding	0.798558	1.48985	0.501992	1.34573	0.359608	0.275188	0.732184	1.19012	0.666947	0.825706	1.43318	0.476056	0.912143	1.1164	0.271662	0.786246	0.389365	1.16277	1.23813	0.87176	0.288887	0.720486	0.961356	0.977376	0.516642	0.934105	0.841584	0.474808	0	1.24206	1.63036	1.51418	1.2748	0.872445	1.44473	0.685537
ENSG00000069011	PITX1	5307	protein_coding	4.37649	3.34371	2.75517	3.01453	2.65072	7.66598	4.64355	4.10144	2.60858	4.22887	5.68912	3.75973	2.86406	6.44794	10.4891	5.31383	5.12512	4.3715	3.20929	3.39375	1.4104	4.39448	2.12983	4.71219	4.94578	3.86746	3.18229	2.90899	2.98611	3.80484	5.89406	4.27124	3.90513	3.21546	3.10193	2.25316
ENSG00000069018	TRPC7	57113	protein_coding	0	0	0	0	0	0	0	0	0	0	0	0	0	0	0	0	0	0	0	0	0	0	0	0	0	0	0	0	0	0	0	0	0	0	0	0
ENSG00000069020	MAST4	375449	protein_coding	2.44746	2.46057	3.35885	3.16663	3.18128	3.46633	2.92629	2.5172	2.46874	2.53994	2.29976	3.20669	2.31839	2.7072	2.59846	2.25614	2.10693	2.18357	2.34802	2.01392	2.49728	2.27867	2.55942	2.09876	2.17621	1.92957	1.97465	2.57995	2.3865	2.2525	2.69598	2.33454	2.56178	2.30172	2.55802	2.67829
ENSG00000069122	ADGRF5	221395	protein_coding	0	0	0	0	0	0	0	0.0118813	0	0	0	0	0	0	0	0	0	0	0	0	0	0	0	0	0	0	0	0	0	0	0	0	0	0	0	0
ENSG00000069188	SDK2	54549	protein_coding	0	0.00455949	0	0	0	0.00757958	0	0	0	0	0	0	0	0	0	0	0	0	0	0	0	0.00566987	0	0.00489457	0.005692	0	0	0	0.00636418	0	0	0	0	0	0.00568464	0
ENSG00000069206	ADAM7	8756	protein_coding	0	0	0	0	0	0	0	0	0	0	0	0	0	0	0	0	0	0	0	0	0	0	0	0	0	0	0	0	0	0	0	0	0	0	0	0
ENSG00000069248	NUP133	55746	protein_coding	21.2672	25.6177	19.9652	27.9424	26.4807	23.321	22.7627	22.48	25.9785	23.0416	22.2514	28.0781	24.7321	21.0916	21.4913	21.2162	20.2222	21.8227	25.2974	23.9961	32.0425	22.7546	23.0392	23.0517	23.5936	21.8782	21.5125	25.5603	23.7882	20.532	22.9272	18.7613	21.4363	22.1477	21.6284	25.8412
ENSG00000069275	NUCKS1	64710	protein_coding	246.58	267.254	305.592	279.858	292.598	248.177	240.693	231.346	277.08	238.098	230.242	292.426	263.389	225.338	212.208	230.811	206.011	217.634	255.521	250.439	365.624	242.507	272.034	239.336	237.984	241.329	221.833	258.242	245.912	216.264	262.19	235.632	276.046	262.642	252.228	290.613
ENSG00000069329	VPS35	55737	protein_coding	54.9675	61.2198	52.9659	72.5379	70.5247	60.2292	59.1176	58.6946	66.4847	55.9627	56.1524	73.4503	63.2291	53.8318	49.7978	55.7317	50.1425	52.7483	61.8026	59.8578	84.8412	58.9293	62.0041	57.0136	57.4943	57.3327	54.5173	69.2473	65.9109	53.8285	53.7591	47.9803	53.0973	51.0598	51.7464	64.6578
ENSG00000069345	DNAJA2	10294	protein_coding	65.635	68.1072	46.7276	77.2378	76.2256	81.9386	71.5699	64.0292	74.3034	65.9019	69.4504	77.4481	78.771	70.559	80.5633	73.1418	67.5036	70.0828	74.084	75.4615	90.5741	71.6098	74.9119	70.5814	69.5513	70.5904	66.595	75.8231	75.9501	66.9941	61.4389	51.676	57.7057	56.539	57.525	59.9804
ENSG00000069399	BCL3	602	protein_coding	5.01757	3.75505	4.09863	4.67209	2.68079	7.64902	4.83445	5.24717	5.05309	5.32005	5.39288	5.29797	3.34162	6.87594	8.11999	5.81103	6.36502	4.77313	4.28025	3.34221	1.7844	5.67796	4.68028	4.75015	5.78816	3.50663	3.31615	3.08449	3.39579	4.53804	4.22835	3.95613	3.43928	2.90351	2.79143	2.3119
ENSG00000069424	KCNAB2	8514	protein_coding	0.827532	0.686183	0.820876	0.962118	0.622232	1.30813	1.08244	0.868966	0.746401	0.757539	1.00647	0.900665	0.47869	1.0543	1.17429	0.879058	0.836598	0.71152	0.659181	0.589367	0.236199	0.743692	0.470046	0.841357	0.848761	0.652732	0.576079	0.442381	0.483283	0.770275	2.06061	1.47027	1.5392	1.41421	1.20086	0.908109
ENSG00000069431	ABCC9	10060	protein_coding	0	0	0.00949303	0	0	0	0	0.00675178	0.00540532	0	0	0	0	0	0	0	0.00552237	0	0	0	0	0	0	0.00504078	0	0.00662422	0	0	0.0131086	0.00542035	0	0.00572685	0	0	0	0
ENSG00000069482	GAL	51083	protein_coding	0	0	0	0.136436	0	0	0.0463951	0	0	0	0.145303	0.060331	0.0924773	0.0943213	0.091808	0.11957	0.0493445	0.10717	0.0482796	0.0982033	0	0	0	0	0	0.11838	0	0	0	0.0484329	0	0	0	0	0	0
ENSG00000069493	CLEC2D	29121	protein_coding	0.643152	0.619565	0.90373	0.930828	0.868875	0.769202	0.87587	0.417234	0.812501	0.753034	0.425497	0.631502	0.397566	0.528904	0.308887	0.469339	0.322814	0.550875	0.532429	0.357937	0.944356	0.438862	0.520517	0.547231	0.528691	0.553177	0.388741	0.517374	0.459764	0.416432	1.02684	0.93735	0.83546	1.15732	1.15379	1.15838
ENSG00000069509	FUNDC1	139341	protein_coding	34.6437	33.1524	27.7213	32.9477	41.0994	32.5332	30.9485	36.9994	36.7139	36.5249	38.7204	37.4369	42.082	35.4587	36.4128	35.4904	35.1614	38.4048	34.6522	39.4063	43.0127	32.8081	28.9443	37.0328	31.9611	35.5045	35.4073	37.4632	41.126	34.061	35.9494	28.4192	30.7989	28.4726	30.7295	32.7655
ENSG00000069535	MAOB	4129	protein_coding	44.5812	45.1811	27.2725	46.6853	47.4781	42.0016	40.3133	40.7992	44.8952	40.74	39.0836	43.2924	38.4955	42.4821	38.0107	46.5517	40.5494	39.6789	41.1702	40.1735	47.5777	43.3447	45.7995	43.7484	45.3251	45.2113	38.0991	39.6663	41.6308	40.3005	33.6851	33.6867	36.3459	35.1767	32.8868	36.6201
ENSG00000069667	RORA	6095	protein_coding	6.06688	6.85059	7.93526	7.91344	7.82374	6.8713	7.27392	6.80947	7.49121	6.70466	6.0956	7.77714	6.09471	5.11417	4.71849	4.32211	4.4579	4.86147	6.19781	5.63589	8.89647	6.25173	7.23592	5.7821	5.70812	5.70898	5.49782	6.43792	6.84286	6.00297	5.74347	5.42408	5.49845	4.99439	5.48101	6.83815
ENSG00000069696	DRD4	1815	protein_coding	0.262949	0.290714	0.73465	0.295415	0	0.604094	0.602734	0.156753	0.125493	0.407833	0.125845	0.418016	0.160187	0.122536	0.278299	0.138078	0.12821	0.139228	0.125443	0	0	0.135567	0.301482	0.117029	0.181462	0.205055	0.138559	0.10423	0.101445	0.0838944	0.336845	0.398873	0.233203	0.0957597	0.181227	0.401305
ENSG00000069702	TGFBR3	7049	protein_coding	64.462	79.3027	72.9354	88.57	85.3349	88.5813	86.2196	77.816	84.0105	79.1437	81.2951	99.2975	72.0454	67.6063	62.6739	60.3072	62.996	71.2769	83.1065	68.1189	95.0885	75.6261	86.9488	76.6857	76.2469	74.2017	71.5725	79.4285	86.0676	76.6828	90.2948	83.152	89.7194	85.0396	85.2742	96.0828
ENSG00000069764	PLA2G10	8399	protein_coding	0	0	0	0	0	0	0	0	0	0	0	0	0	0	0	0	0	0	0	0	0	0	0	0	0	0	0	0	0	0	0	0	0	0	0	0
ENSG00000069812	HES2	54626	protein_coding	0.231153	0.302637	0.122365	0.262426	0.1534	0.184468	0.21194	0.130545	0.29031	0.251591	0.27948	0.130548	0.0667027	0.260792	0.0882932	0.201236	0.225413	0.244785	0.127686	0.118055	0.0880233	0.16308	0.0836923	0.270731	0.17631	0.185003	0.282072	0.101271	0.112646	0.256183	0.105198	0.159941	0.116528	0.172791	0.0503091	0.0557017
ENSG00000069849	ATP1B3	483	protein_coding	76.8662	82.5161	49.5524	73.1632	83.763	61.9511	69.9011	79.1779	78.2154	78.6477	71.0245	78.2804	96.8839	69.6255	72.0116	81.2743	76.5264	80.6275	84.0124	91.7115	108.792	76.9519	83.3461	80.928	83.1068	82.0042	73.5375	80.6159	86.7243	74.1502	53.3231	51.8306	58.2371	58.329	60.7812	64.3329
ENSG00000069869	NEDD4	4734	protein_coding	10.8457	11.0143	10.6016	15.3607	15.6264	14.5922	13.1577	11.9423	12.7958	11.6022	11.327	14.711	14.563	12.0507	10.9838	11.9168	9.5849	11.157	12.1165	12.1618	18.0422	11.4361	13.1957	12.4014	11.3091	10.2067	10.1989	13.5663	12.6696	10.9747	10.4618	9.88148	10.5909	10.3681	10.6459	12.1007
ENSG00000069943	PIGB	9488	protein_coding	5.30073	4.99577	4.29722	6.48239	6.60021	6.42827	5.76312	5.64645	5.0872	5.37611	5.53122	6.04372	6.06132	6.85709	5.92548	5.04218	5.40921	5.04587	5.54121	5.14368	7.35604	5.37611	5.00148	5.60785	5.35213	5.0993	5.46423	5.40787	5.59863	5.2261	6.73471	6.22464	5.9958	5.3165	6.91732	5.70265
ENSG00000069956	MAPK6	5597	protein_coding	92.2464	102.509	76.9457	116.57	117.152	106.823	101.813	99.1157	118.109	93.8136	95.7755	123.017	111.562	91.6795	92.9446	95.4889	86.6343	98.8235	107.327	104.828	147.838	98.1083	111.48	96.2971	99.2713	101.24	97.8476	119.7	117.72	94.5775	73.9703	64.8843	72.8197	68.0899	70.705	81.8874
ENSG00000069966	GNB5	10681	protein_coding	2.67536	2.47262	2.24654	2.74678	2.50307	2.76073	2.48473	2.6532	2.55363	2.87369	2.6176	2.40562	2.31367	2.50729	2.86218	2.54355	2.43532	2.18901	2.24593	2.46653	2.60476	2.366	2.41537	2.33299	2.5288	2.37169	2.39215	2.2817	2.10054	2.40453	2.49438	2.08041	1.99991	2.19353	2.00407	1.99247
ENSG00000069974	RAB27A	5873	protein_coding	5.85844	5.92862	4.17231	6.07791	6.91531	5.56703	5.62985	5.83701	7.04869	5.49919	5.64129	5.92111	6.82315	5.36165	5.91107	6.32527	5.98774	6.14177	6.3626	6.39119	8.01872	6.22237	7.30112	6.99133	5.86991	6.37219	6.00087	6.39423	6.91639	6.09063	3.04553	2.83759	3.02371	2.80903	3.26493	3.14456
ENSG00000069998	HDHD5	27440	protein_coding	0	0	0	0	0	0	0	0	0	0	0	0	0	0	0	0	0	0	0	0.012932	0	0	0	0	0	0	0	0	0	0	0	0	0	0	0	0
ENSG00000070010	UFD1	7353	protein_coding	15.8457	15.7469	12.0234	16.3804	18.0684	15.8852	15.5037	16.3655	16.2334	16.556	15.6076	16.5367	15.5892	18.5712	16.0853	17.6019	16.7908	16.1093	15.6225	15.6104	13.773	15.6312	15.6272	15.5615	16.3637	16.0652	15.2688	13.3633	14.6211	15.4483	14.0429	14.7583	13.4284	13.8099	14.3387	13.07
ENSG00000070018	LRP6	4040	protein_coding	30.4767	35.4394	37.3384	45.8172	43.0927	41.319	36.9944	32.3427	38.7847	32.5558	31.7342	47.509	35.0377	31.5975	27.383	31.316	28.0496	30.3392	35.7429	31.4513	47.7915	33.7802	38.3875	31.6006	32.0996	31.4199	29.7253	37.2904	33.3498	29.262	29.9332	27.51	29.9907	30.1984	28.6214	37.2444
ENSG00000070019	GUCY2C	2984	protein_coding	0.0313916	0.0130148	0	0.0211605	0	0.0216355	0	0	0	0.0486883	0.0150237	0.0561419	0	0.0146287	0	0.0123631	0.0306122	0	0	0	0	0.0161844	0	0.0139713	0.0162475	0	0.0496246	0	0	0.0600933	0.0452401	0	0.0167043	0.0171481	0.0486795	0.0898292
ENSG00000070031	SCT	6343	protein_coding	0	0	0	0	0	0	0	0	0	0	0	0	0	0	0	0	0	0	0	0	0	0	0	0	0	0	0	0	0	0	0	0	0	0	0	0
ENSG00000070047	PHRF1	57661	protein_coding	12.7696	9.2873	8.21552	15.4066	12.3099	29.6397	16.2956	14.1131	10.0505	12.6982	16.7506	14.5472	10.6609	22.6689	29.6983	15.4052	14.4818	12.4751	10.4154	8.70589	5.15021	13.6595	8.7767	13.3201	13.7717	9.80292	9.45511	9.18143	10.2653	12.0484	22.5599	14.7765	15.248	12.0504	10.192	7.9655
ENSG00000070061	ELP1	8518	protein_coding	57.4138	61.7779	53.3697	67.0474	67.1062	60.0087	59.5678	56.8956	60.2856	61.9198	57.4702	66.7406	59.8451	54.0335	52.8962	54.8591	49.8645	52.4501	59.998	57.7097	69.1205	57.5877	57.3895	57.4266	58.0595	56.8261	54.598	56.6638	61.8278	54.7333	69.1061	65.026	69.6988	65.7298	70.5953	74.2055
ENSG00000070081	NUCB2	4925	protein_coding	16.5018	16.421	14.6743	20.7535	18.6434	18.7377	19.1467	16.5634	19.487	17.7863	16.9324	19.7271	19.9146	16.3105	15.8958	17.6941	15.8433	17.282	17.6225	18.7005	27.7391	17.5716	21.6008	17.5174	16.7046	18.1944	16.8762	20.1261	18.5844	16.6877	18.2073	16.828	16.9647	16.4678	17.9112	19.706
ENSG00000070087	PFN2	5217	protein_coding	71.492	71.6044	54.9125	69.2924	76.4807	72.877	76.1197	70.478	69.3904	74.161	78.8711	70.3948	72.0221	72.4003	84.3079	71.3153	71.7577	70.4119	72.849	73.2461	87.4121	71.6325	68.7388	75.8246	69.5071	75.7229	71.6058	70.6321	74.8825	71.6373	61.292	54.7394	53.3031	51.5998	54.0705	54.1822
ENSG00000070159	PTPN3	5774	protein_coding	6.20627	7.20903	4.94261	7.73709	8.1681	7.58418	6.75247	7.50153	7.78336	7.16583	6.78466	7.43891	7.43334	7.14605	6.22724	6.71322	6.91859	6.96955	6.63114	7.15278	6.53319	6.75233	7.12629	6.66089	7.09889	6.3436	6.08289	6.65242	6.55847	6.94826	4.48316	3.95345	4.37066	3.87561	4.83079	4.74595
ENSG00000070182	SPTB	6710	protein_coding	0.0133376	0.0110595	0.00745276	0.0359626	0.0080083	0.0306416	0.00815269	0.0106013	0.00848719	0.00919405	0.017022	0.00530077	0	0.00828722	0.020166	0.0210112	0.00433548	0.00470807	0.00424192	0.0086283	0	0.00458425	0	0.0039574	0.0138065	0.00520052	0.00937084	0	0	0.0127662	0.00854291	0.00449602	0.00473152	0.00971447	0	0.00508886
ENSG00000070190	DAPP1	27071	protein_coding	0	0	0	0	0	0.0197548	0	0	0	0	0	0	0	0	0	0	0	0	0	0	0	0	0	0	0	0	0	0	0	0	0	0	0	0	0	0
ENSG00000070193	FGF10	2255	protein_coding	0	0	0	0	0	0	0.00942548	0	0	0	0	0	0	0	0	0	0	0	0	0	0	0	0	0	0	0	0	0	0	0	0	0	0	0	0	0
ENSG00000070214	SLC44A1	23446	protein_coding	33.631	35.3253	31.5901	38.7682	40.3698	34.923	33.7195	32.8032	36.2276	31.9859	32.6358	41.9278	37.117	31.7021	29.0287	31.3299	28.0739	30.3721	34.7076	34.6955	48.4309	32.2091	36.2778	31.7976	32.4971	32.8029	32.003	36.2139	34.8523	29.6554	37.9764	34.0486	38.2074	35.8453	36.9582	45.3056
ENSG00000070269	TMEM260	54916	protein_coding	4.10725	4.88555	4.24855	4.9989	5.81297	4.74042	4.58031	4.30425	5.34385	4.33957	3.90018	4.70271	4.92976	4.0027	3.85168	4.26859	3.59202	4.03017	4.60307	4.35723	5.91979	4.19307	5.4267	4.27256	4.54687	4.09901	4.05372	4.49656	4.55563	3.54906	4.46287	4.17006	4.69203	4.49618	4.44832	5.03707
ENSG00000070366	SMG6	23293	protein_coding	11.4159	11.4685	8.6397	13.9051	12.4007	14.8093	11.1519	11.5847	11.6391	11.3985	11.8386	12.7204	11.0574	13.6854	12.5867	12.1493	10.3736	10.7049	10.9515	9.21121	9.61972	10.5774	10.5595	11.0702	11.4434	10.0844	9.28888	10.0372	10.1076	10.0271	12.8518	11.4439	11.9439	10.8672	11.0232	10.5874
ENSG00000070367	EXOC5	10640	protein_coding	16.862	18.5476	14.6769	24.617	23.3808	20.5893	20.2335	19.6512	21.547	17.9261	17.5788	22.9279	23.4523	17.908	16.9236	17.6437	15.6924	17.7391	20.4213	19.8989	30.1089	18.1427	22.8294	18.7933	19.2127	18.0522	17.2925	22.7863	21.5853	16.9725	13.8492	11.9477	13.0675	12.3832	12.8301	15.6965
ENSG00000070371	CLTCL1	8218	protein_coding	3.72359	3.755	4.02601	4.41125	4.32611	4.77187	4.24211	4.36928	4.10385	4.23587	3.93998	4.09629	3.34876	4.31821	3.81133	3.4484	3.47797	3.61748	3.3155	3.2386	3.07762	2.85431	3.35837	3.65232	4.34221	3.00837	2.84143	3.35404	2.77211	3.41372	3.11224	3.00453	3.00868	2.83124	2.67231	2.29959
ENSG00000070388	FGF22	27006	protein_coding	0	0	0	0.127694	0.0426532	0.0326402	0.0217112	0.0282321	0.022602	0.0244844	0	0	0	0.0882777	0.214814	0.111908	0	0.0752275	0	0.0229777	0	0.0244164	0	0.0632329	0	0	0.0748655	0	0	0.0226648	0.0455007	0.0957856	0.126003	0.0258703	0.0734399	0
ENSG00000070404	FSTL3	10272	protein_coding	212.005	141.839	69.6238	128.537	114.818	121.318	119.315	154.866	136.693	111.344	113.411	109.59	109.558	205.576	211.864	216.684	207.819	141.549	137.136	156.413	93.933	163.053	151.229	137.842	222.712	162.52	132.822	82.7123	96.0908	140.872	9.29358	9.97957	9.14045	8.9568	7.91489	5.88357
ENSG00000070413	DGCR2	9993	protein_coding	21.8645	14.0426	13.7126	19.6512	13.276	33.8432	21.3277	20.891	14.5964	19.4769	23.4446	16.8615	12.5046	27.105	35.7519	20.3464	20.509	18.0583	14.2212	10.5912	4.925	17.3051	13.1438	19.1592	18.7819	13.9067	13.8651	11.486	12.6325	17.1645	36.1951	26.6805	26.9788	21.4641	17.7991	12.9365
ENSG00000070423	RNF126	55658	protein_coding	5.67868	3.17601	3.80135	6.03728	3.5355	10.4281	7.89738	6.06618	3.80149	5.47766	8.28096	4.63493	4.14433	9.62613	15.8869	5.26841	5.835	5.60998	3.58181	3.19901	1.24087	5.87508	3.19861	5.30918	5.52322	4.05688	4.37803	3.46708	3.37445	4.83347	10.6921	7.612	6.93586	5.26724	3.72335	3.07548
ENSG00000070444	MNT	4335	protein_coding	3.73473	3.30995	4.20756	3.67944	3.64964	5.40858	4.05511	4.05619	3.12462	3.32231	4.08136	3.6236	2.30742	4.26999	4.05333	2.84049	2.85314	2.89819	3.03683	1.92942	1.20339	3.25072	2.13234	3.29074	3.30254	2.57345	2.41416	2.31051	2.76503	2.93069	5.01914	4.09797	4.1356	3.89858	3.32953	2.68261
ENSG00000070476	ZXDC	79364	protein_coding	7.33296	6.58651	6.28916	8.08306	7.66334	9.36562	7.96611	7.92955	7.07642	7.7029	6.91587	7.73708	5.59356	7.62073	8.04463	6.79395	6.80952	6.63435	6.29433	5.23443	4.55875	6.08968	5.44585	7.09451	7.26553	5.78493	5.28762	5.98773	6.40948	6.40022	8.18355	7.52458	7.66081	7.46231	7.39531	6.70863
ENSG00000070495	JMJD6	23210	protein_coding	14.3156	14.4016	10.7149	15.1248	13.8163	18.3658	16.4097	16.8578	14.4953	15.2011	15.1689	15.1762	13.6353	16.8756	19.0753	15.564	14.8629	13.8528	14.2056	12.9825	12.8693	14.8975	12.2058	15.7739	15.2181	13.8837	12.0672	11.8471	13.0229	13.1748	14.1775	12.1255	12.96	11.4261	11.1766	9.877
ENSG00000070501	POLB	5423	protein_coding	12.8647	9.87021	10.7961	13.4127	12.2069	14.818	12.1773	12.6831	11.4383	12.921	13.0805	12.7979	13.0878	15.6632	13.1675	14.0576	12.3578	12.7751	10.6389	11.3175	10.8032	10.8863	12.6081	13.3478	12.7862	10.3258	10.9577	10.7259	11.7744	12.6355	14.7919	14.0305	13.4695	12.3572	13.2996	10.5809
ENSG00000070526	ST6GALNAC1	55808	protein_coding	0	0	0	0	0	0	0	0	0	0	0	0	0	0	0	0	0	0.0205126	0	0	0	0	0	0	0	0	0	0	0	0	0	0	0	0	0	0
ENSG00000070540	WIPI1	55062	protein_coding	17.8806	21.1096	14.5818	18.9459	20.3346	19.0782	17.0679	19.2442	21.3476	18.2686	19.3352	20.8809	17.6639	16.6289	17.01	17.0377	17.9079	18.1163	18.0747	17.1069	17.0629	16.8226	17.0478	15.5891	17.8688	19.0163	17.5402	18.5505	21.1199	19.0017	10.6418	11.2599	12.0554	12.4813	12.7697	14.4483
ENSG00000070601	FRMPD1	22844	protein_coding	0	0	0	0	0.020039	0.0306696	0	0	0	0.0115031	0	0	0	0	0	0.00876266	0	0	0.021229	0	0	0	0	0	0	0.0130132	0.0351728	0	0	0.0106482	0	0	0	0	0.023002	0
ENSG00000070610	GBA2	57704	protein_coding	30.9663	27.6417	18.9639	33.5864	28.1733	40.6459	32.6118	31.2702	29.1783	31.5093	33.0488	31.7771	25.1554	36.7368	33.6085	32.4604	32.134	29.6598	25.2465	20.4667	14.0117	27.7782	24.8356	29.4292	31.7571	26.8505	23.4982	22.9316	24.5856	28.5777	36.1992	34.0995	35.1714	32.036	28.4028	23.8285
ENSG00000070614	NDST1	3340	protein_coding	29.5566	24.2786	23.2137	32.6852	22.7014	37.0898	29.123	28.518	23.6364	26.7493	29.9197	29.533	20.1252	32.3951	34.6317	27.5249	26.8126	25.5569	22.6371	18.418	13.5326	24.5139	22.907	26.0752	27.1013	21.7248	19.8135	18.6719	20.4227	23.9934	34.2452	30.7713	30.4544	27.7495	24.3775	20.5062
ENSG00000070669	ASNS	440	protein_coding	0.295585	0.612742	0.450453	0.507178	0.266217	0.703765	0.578991	0.320379	0.577098	1.1114	0.424393	0.512616	0.245548	0.500889	0.365657	0.412731	0.157225	0.256105	0.512773	0.482392	0.252747	0.581863	0.277282	0.310947	0.528503	0.455772	0.325671	0.3515	0.435411	0.231481	0.697064	0.896758	0.80074	0.7633	0.958408	0.615154
ENSG00000070718	AP3M2	10947	protein_coding	6.91772	8.61286	6.76455	8.42184	9.81759	7.81627	8.2936	7.24803	7.85353	7.96573	7.43414	8.51036	9.19468	8.46953	6.79856	8.29711	7.23656	7.89177	7.85043	7.66881	9.3884	8.35429	9.17162	8.00495	7.43212	8.20228	7.17998	7.82745	9.01339	7.35368	6.23345	5.56479	6.24669	6.41267	6.60982	6.89843
ENSG00000070729	CNGB1	1258	protein_coding	0.0989868	0.0895407	0.12068	0.0606592	0.081047	0.223275	0.156766	0.0429158	0.111662	0.0744378	0.0861347	0.139479	0.0986762	0.100644	0.130616	0.205553	0.105304	0.123884	0.103032	0.0873217	0.039065	0.102068	0.0371429	0.104131	0.0931511	0.105263	0.0948365	0.10701	0.0624908	0.0689059	0.0605203	0.0182006	0.0383078	0.0294943	0.0186061	0.0206005
ENSG00000070731	ST6GALNAC2	10610	protein_coding	0.0219125	0	0	0	0	0.0302047	0.0200911	0	0	0.158602	0.188767	0	0	0	0.0198785	0.0345194	0.0213684	0.0232047	0	0	0	0.0225945	0	0	0.0226827	0	0	0	0.0253613	0.0209736	0.0210528	0.0664788	0.163242	0.0478799	0.0453067	0.0752447
ENSG00000070748	CHAT	1103	protein_coding	0	0	0	0	0	0	0	0.0119048	0	0	0	0	0	0	0	0	0	0	0	0	0	0	0	0	0	0	0	0	0	0	0	0	0	0	0	0
ENSG00000070756	PABPC1	26986	protein_coding	456.772	513.938	388.78	548.312	556.681	556.423	512.586	487.442	506.349	465.429	480.956	587.707	463.43	484.661	433.268	469.833	434.587	454.835	494.737	482.443	566.7	508.821	423.804	478.426	447.591	473.965	456.542	509.583	509.608	474.931	487.209	476.313	483.064	472.607	484.515	525.756
ENSG00000070759	TESK2	10420	protein_coding	4.63778	5.16035	3.55498	5.15696	3.39157	5.16345	4.7793	4.08803	4.25651	4.18065	4.59096	4.20626	2.6442	4.08233	3.79375	3.43446	3.34365	3.31617	3.68752	2.65406	2.43779	4.20991	2.6996	3.36962	4.32893	4.05716	3.40466	2.82825	2.59211	3.47158	7.21693	7.45604	7.61456	7.36216	6.7616	6.42014
ENSG00000070761	CFAP20	29105	protein_coding	30.2045	29.334	20.1189	30.6271	33.2001	38.3259	34.8205	31.9575	29.2121	30.9654	35.5577	31.5493	32.1702	38.7242	41.84	34.6399	33.1607	29.4439	30.2911	29.2541	23.4456	31.6455	24.9262	33.4484	33.2776	28.3453	29.513	28.2723	30.5597	30.1412	43.4881	36.1225	38.5923	35.4343	35.7161	32.3159
ENSG00000070770	CSNK2A2	1459	protein_coding	40.6227	46.03	43.3713	51.6269	47.1055	42.8885	43.1407	44.374	48.612	39.8648	40.526	53.9975	45.4366	41.1982	36.4481	43.659	39.7045	41.1127	46.9907	43.65	55.7357	42.155	47.1733	42.0635	42.742	41.8428	37.4051	45.5272	44.2249	38.6425	32.4603	29.3636	33.824	31.7633	32.3579	35.2954
ENSG00000070778	PTPN21	11099	protein_coding	6.70677	6.35057	5.607	7.73526	7.78609	7.60153	7.25022	7.21912	8.6119	6.68647	6.46063	7.80212	7.96245	7.6656	7.19681	7.34983	7.30967	7.48375	7.07828	6.39154	7.43388	7.11007	8.0829	6.66459	7.26212	6.60118	5.28754	6.30285	7.26605	6.5015	3.68326	3.60803	3.61447	3.35445	3.16531	3.75983
ENSG00000070785	EIF2B3	8891	protein_coding	16.238	17.4621	13.0605	18.3815	18.6195	16.9599	16.5858	17.0377	17.3031	16.6704	17.9055	18.4177	20.9003	18.3873	17.3725	18.2586	16.5118	18.0738	19.4123	18.4891	21.2088	17.9365	17.9895	18.1103	17.5873	18.1821	17.2755	19.6995	18.325	17.665	15.4712	13.9443	14.4489	15.0014	14.574	12.9796
ENSG00000070808	CAMK2A	815	protein_coding	0.0851674	0.0794476	0.0713843	0.0574098	0.0383527	0.0733732	0.0585664	0.0761567	0.0508078	0.0660471	0.0305702	0.0634652	0.0194563	0.0297664	0.0676042	0.0922397	0.0311448	0.101464	0.101575	0.0723135	0	0.109773	0.0146472	0.0852862	0.0991812	0.0622649	0.0560977	0.0126598	0.0862506	0.0611388	0.112511	0.150724	0.237928	0.151202	0.1871	0.0974848
ENSG00000070814	TCOF1	6949	protein_coding	19.2358	14.0094	14.7587	23.235	13.6111	31.3108	21.0167	19.8626	15.3307	18.2486	21.412	19.7738	13.7152	28.2185	29.9863	21.2708	19.4703	17.9891	15.1161	11.5845	6.43243	18.0082	15.4441	20.0502	19.2274	13.5005	12.6118	12.316	14.1767	17.2832	21.8901	16.6497	17.8584	14.3936	11.3372	8.90584
ENSG00000070831	CDC42	998	protein_coding	76.6841	77.3846	69.7949	71.8165	80.5588	59.7645	73.3375	73.4468	82.8575	74.3563	68.3797	75.1732	82.0377	64.6458	64.7673	76.9501	74.7091	72.7033	74.1263	80.3216	91.4166	68.6954	73.7249	67.5249	73.3433	79.249	73.2649	81.2377	77.9167	69.1515	41.1824	42.8489	43.945	44.7639	46.3103	50.9598
ENSG00000070882	OSBPL3	26031	protein_coding	11.5477	12.1714	9.81519	14.11	15.4247	12.6781	13.3541	12.459	13.3509	12.1673	11.4969	15.7074	15.4567	12.9378	11.4127	13.5667	11.1024	12.6163	13.3069	13.0837	16.0981	12.9301	13.8515	12.4433	12.7449	13.0607	12.187	14.0512	13.3558	11.193	11.1572	9.95092	11.1126	11.2213	11.2319	12.1287
ENSG00000070886	EPHA8	2046	protein_coding	0.0363165	0	0	0	0	0	0	0	0	0.012517	0	0	0	0	0	0	0	0	0	0	0	0	0	0	0	0	0	0	0	0	0.0116306	0	0	0	0	0
ENSG00000070915	SLC12A3	6559	protein_coding	0.0212884	0.0264783	0.089216	0.0287002	0	0.0146723	0.00975949	0.0761443	0.0507996	0.0660365	0	0.012691	0	0.00992052	0.106218	0.0419204	0.0207598	0.0225439	0.0304677	0.0103288	0	0.0109755	0	0.0189494	0.0220367	0	0.078524	0.0506309	0	0.0203763	0.0306798	0.0107643	0.0453123	0.0232581	0	0.0121836
ENSG00000070950	RAD18	56852	protein_coding	5.47235	6.16992	4.95777	6.92048	7.48202	6.54352	6.53743	5.85071	6.65282	6.1356	5.71584	8.29897	7.47075	7.08423	5.93847	6.36541	5.72224	5.8649	7.19839	6.70859	9.54064	6.34194	7.50319	6.96708	6.47395	6.01561	5.52897	7.20196	6.38816	5.88698	5.01333	4.42916	5.02202	4.91878	4.62522	5.37974
ENSG00000070961	ATP2B1	490	protein_coding	36.532	41.6516	36.0794	52.6236	54.5709	47.4625	44.8556	39.7472	45.975	39.6369	39.3055	55.5448	47.997	40.5001	35.9384	40.2261	34.9965	39.7872	44.1255	42.7453	60.1332	42.7207	47.7836	41.1843	39.6524	39.5718	38.7706	49.9441	44.1185	36.5586	39.606	35.9209	38.6432	37.8833	38.5194	47.0424
ENSG00000070985	TRPM5	29850	protein_coding	0.0332061	0.0275342	0	0	0.0299068	0	0	0	0	0.034335	0	0	0	0	0	0	0.0161908	0.0351644	0	0	0	0	0	0	0.0171866	0	0	0	0	0	0	0.0671612	0.0176697	0.0181392	0.0171644	0
ENSG00000071051	NCK2	8440	protein_coding	11.0336	9.31394	7.52437	9.80738	9.99703	15.6661	11.7181	11.8368	9.66622	11.2943	10.286	9.09528	9.25395	14.0753	16.5085	10.9375	10.9321	10.7945	9.17718	7.81005	8.159	10.5562	8.7919	10.3527	11.4672	8.25078	9.90364	8.57185	10.2622	10.1164	11.6416	8.98901	9.27159	8.14098	7.20056	6.37791
ENSG00000071054	MAP4K4	9448	protein_coding	185.926	207.259	159.935	212.512	206.133	204.145	191.984	174.968	187.031	157.326	161.451	224.944	174.757	190.062	170.155	203.451	172.15	160.369	187.718	181.079	234.33	185.05	192.049	178.383	184.446	174.731	158.149	177.567	170.448	162.542	133.143	124.392	142.532	134.026	133.537	145.421
ENSG00000071073	MGAT4A	11320	protein_coding	31.7847	34.4898	33.3926	42.6853	39.6937	37.1412	38.5567	34.4529	40.1191	34.2558	32.9851	43.6592	34.7212	29.7446	30.4507	29.7783	29.957	31.6206	37.6607	33.592	48.0683	32.591	42.9043	33.7553	35.3258	33.3309	31.9217	37.0828	37.7118	32.1609	26.3598	23.3963	26.3146	24.6495	26.1125	29.4506
ENSG00000071082	RPL31	6160	protein_coding	466.913	457.5	419.017	359.323	405.814	345.103	374.534	486.876	443.361	527.629	505.947	392.404	533.736	397.642	456.277	380.015	480.422	580.637	486.575	540.342	376.009	412.73	256.542	470.693	438.639	452.145	490.665	475.885	472.404	510.396	410.725	401.937	438.433	485.301	528.037	463.369
ENSG00000071127	WDR1	9948	protein_coding	87.3049	67.4028	51.5359	90.9951	72.681	110.253	84.0707	88.5091	80.196	79.7231	86.8084	81.2661	70.9773	109.732	105.329	96.4512	90.4642	80.848	70.4215	60.9859	43.1856	77.3439	73.1832	79.867	86.8415	70.0751	65.1537	61.9341	69.2186	77.531	56.7569	50.6127	51.2602	44.3583	43.1213	34.2949
ENSG00000071189	SNX13	23161	protein_coding	5.92183	6.48509	5.37317	7.83774	7.40477	7.79277	6.63457	6.17187	7.01004	6.01544	6.33173	7.81532	6.971	5.77314	5.79014	5.74374	5.06759	5.55401	6.37651	6.20126	9.72872	6.08962	7.45846	5.86678	5.96409	6.28492	5.76798	7.49466	6.59419	5.61441	7.71817	5.90758	6.58799	6.30341	6.78893	7.99818
ENSG00000071203	MS4A12	54860	protein_coding	0	0	0	0	0	0	0	0	0	0	0	0	0	0	0	0	0	0	0	0	0	0	0	0	0	0	0	0	0	0	0	0	0	0	0	0
ENSG00000071205	ARHGAP10	79658	protein_coding	0.226304	0.446302	0.256325	0.51124	0.418656	0.396253	0.27479	0.269815	0.344445	0.404753	0.40981	0.255236	0.368877	0.307827	0.332916	0.38541	0.345939	0.278513	0.350145	0.362042	0.415979	0.340562	0.395512	0.337548	0.436862	0.357726	0.373861	0.290933	0.375187	0.298568	0.323201	0.309266	0.403577	0.334113	0.354095	0.280037
ENSG00000071242	RPS6KA2	6196	protein_coding	0.0717526	0.17849	0.187104	0.118231	0.100525	0.0879162	0.190056	0.0950535	0.106537	0.0824355	0.129729	0.133078	0.0437112	0.0817352	0.0723248	0.0565171	0.0932946	0.143526	0.106495	0.0464178	0.149976	0.12331	0.0219379	0.113545	0.107286	0.0932577	0.0924228	0.0663644	0.0738186	0.0915711	0.168514	0.217686	0.152725	0.235175	0.164841	0.0730043
ENSG00000071243	ING3	54556	protein_coding	5.18659	5.0769	4.13516	5.64506	5.71946	5.47535	4.96428	5.00737	5.77169	5.38908	5.08559	5.29404	6.70461	5.8715	5.00354	6.13792	5.27986	4.64851	5.47973	5.69579	7.10252	5.55673	5.96984	5.16849	4.97606	5.74142	5.26607	6.18276	6.03221	4.67377	4.87373	4.95086	5.34481	4.82343	4.94346	5.95119
ENSG00000071246	VASH1	22846	protein_coding	0.555538	0.498406	0.351133	0.564786	0.21326	0.828537	0.584515	0.629775	0.478105	0.555591	0.505598	0.347469	0.28295	0.55172	0.561804	0.523659	0.399647	0.433993	0.443159	0.282795	0.237213	0.385016	0.363373	0.389115	0.546784	0.404815	0.287936	0.314068	0.379461	0.610189	0.726241	0.644693	0.571846	0.557191	0.536661	0.489943
ENSG00000071282	LMCD1	29995	protein_coding	1.55251	0.967007	1.063	1.43466	1.3523	1.76828	1.67074	1.40781	1.28707	1.46963	1.40231	1.45998	1.22552	1.91569	2.2217	1.63048	1.44999	1.5746	1.27266	1.18116	0.74885	1.25511	1.40395	1.44032	1.33546	1.20216	1.09845	1.10945	1.08824	1.35344	1.13446	0.855034	0.884306	0.716686	0.919296	0.909378
ENSG00000071462	BUD23	114049	protein_coding	20.5799	18.3214	14.6325	21.8834	18.4233	22.3975	19.3401	20.7451	17.2958	19.3957	20.5469	18.0104	16.1949	22.9242	21.5321	22.107	19.9962	18.7767	16.2697	14.1278	8.30486	18.7953	14.0606	20.1027	20.6689	17.5535	15.2912	15.511	15.825	17.3043	15.3008	15.0249	14.6749	13.0652	12.4915	10.9866
ENSG00000071537	SEL1L	6400	protein_coding	39.4219	45.107	44.1292	52.2002	52.2808	49.1197	44.5044	42.4531	46.8102	41.3958	40.9569	55.9595	48.4255	38.5451	39.9917	38.368	34.4611	38.1591	43.5002	42.4701	59.7854	38.4123	46.8109	40.5518	39.5103	40.6442	40.3631	46.5106	46.1765	39.9012	53.4753	47.6449	51.8699	49.3813	49.3329	62.9913
ENSG00000071539	TRIP13	9319	protein_coding	18.6502	18.1105	13.1235	19.2117	19.2427	18.4682	18.6992	18.8569	19.5043	17.7678	18.6484	19.3772	19.8134	20.0607	20.4971	19.5608	18.9989	18.218	18.362	20.7325	20.248	19.619	19.4153	20.9763	20.8035	19.2193	18.2348	17.2288	18.8788	18.591	14.6243	13.9901	15.7564	14.5078	14.1584	12.1143
ENSG00000071553	ATP6AP1	537	protein_coding	49.8187	43.56	24.4946	43.3678	34.6642	51.8619	44.1796	48.239	39.5987	47.6863	51.0205	40.9621	33.1217	51.8816	54.9585	48.197	49.3718	45.12	36.4005	30.6384	18.5061	39.7559	34.8567	42.9266	49.3331	41.546	34.0579	28.8906	34.0269	41.6477	57.6992	57.9739	55.5921	49.9282	46.7423	34.3008
ENSG00000071564	TCF3	6929	protein_coding	14.5064	9.31478	12.6929	14.4166	10.74	29.3166	20.0847	14.1919	11.1555	14.631	18.3931	14.527	9.31758	22.7014	33.62	14.3189	14.4517	12.9827	10.2751	9.68488	6.48656	14.9023	9.43687	13.8933	13.0149	10.8661	11.3038	9.50513	10.3263	13.4093	23.3603	14.2003	14.128	11.7655	10.5302	6.99784
ENSG00000071575	TRIB2	28951	protein_coding	0.788571	0.796541	0.721039	1.15977	0.95557	0.968407	0.959654	0.871809	1.20431	0.933981	0.988108	0.871827	0.471658	1.13584	0.949496	0.65501	0.587229	0.713612	0.820795	0.820858	0.767648	1.09401	0.670698	0.778504	0.81629	0.855338	0.800839	0.511495	0.597395	0.974358	0.895386	0.855463	0.762942	0.971185	0.889346	0.771329
ENSG00000071626	DAZAP1	26528	protein_coding	20.7117	18.4841	16.0714	21.2721	20.6048	31.3286	25.7747	22.3753	18.0565	20.7283	22.172	20.347	18.606	28.0058	29.4452	22.6941	20.0231	17.4814	17.2717	15.8869	13.1801	21.2163	16.4563	19.6515	22.7126	17.9886	19.1152	15.2692	17.3105	19.181	21.5957	19.0076	17.5076	15.5202	14.1096	12.5205
ENSG00000071655	MBD3	53615	protein_coding	5.02362	3.8552	5.22843	4.87766	2.83155	8.62148	5.32291	5.19618	3.30256	5.02241	6.552	4.40296	2.73608	7.06963	12.1025	3.99624	4.78533	4.67693	3.18222	2.44546	1.03505	4.11654	2.31154	5.12317	4.09818	3.3857	3.26949	2.40341	2.67612	3.92472	9.95673	6.80455	6.32892	5.34305	4.56579	2.80844
ENSG00000071677	PRLH	51052	protein_coding	0	0	0	0	0	0	0	0	0	0	0	0	0	0	0	0	0	0	0	0	0	0	0	0	0	0	0	0	0	0	0	0	0	0	0	0
ENSG00000071794	HLTF	6596	protein_coding	20.0379	20.7895	18.6531	25.1594	25.5314	23.7524	23.0682	19.9847	21.8571	19.24	19.3367	25.9221	22.1322	18.8893	19.9115	19.2409	16.3564	17.8315	21.1608	21.786	33.9259	20.7179	25.5859	20.0136	19.6119	19.6838	19.4949	22.361	22.5725	17.7684	20.1751	15.6811	17.9203	16.9648	17.9045	22.286
ENSG00000071859	FAM50A	9130	protein_coding	29.4108	22.8269	12.1851	23.561	21.2652	28.7444	27.0844	27.2595	24.0131	26.3328	24.4999	21.7589	19.3144	30.1259	29.7207	28.6477	25.4882	23.5569	19.9948	15.5328	9.88437	23.15	17.2711	25.7664	27.136	23.458	19.3959	17.104	20.1972	25.3134	20.555	23.5907	19.5867	18.5583	18.0672	12.4508
ENSG00000071889	FAM3A	60343	protein_coding	3.03228	1.86168	1.6439	1.96572	1.5805	3.87741	2.95771	2.67685	1.90902	2.80182	3.44588	1.8923	1.13193	2.87423	5.24411	2.08352	2.29009	2.09064	1.56355	1.32723	0.410778	2.1421	1.15395	2.28564	2.33746	1.76595	1.37346	1.08944	1.43369	2.37129	4.82248	3.53624	3.48802	2.49521	2.30775	1.13725
ENSG00000071894	CPSF1	29894	protein_coding	19.5671	12.0921	11.7224	23.7007	11.2271	47.4028	25.597	23.4457	13.6812	21.0183	29.2164	18.164	10.0018	33.5792	48.5735	16.7808	19.1342	17.7084	11.7591	7.22827	2.1998	17.7913	9.42696	19.8336	18.9173	12.5112	10.8257	9.19379	10.4688	18.4274	47.2595	29.6159	31.0053	23.3232	17.2876	8.99859
ENSG00000071909	MYO3B	140469	protein_coding	0.0159741	0.0198683	0.0133889	0.0430713	0.0143869	0.0330286	0.043939	0.028568	0	0	0.00764503	0.0285686	0.014597	0.014888	0.0289826	0.0125822	0.00778871	0.0592065	0.0304825	0.0232512	0.0231152	0.0247069	0	0.0639853	0.00826778	0.00934275	0.0168347	0.0284937	0.0277324	0.0229345	0	0.00807712	0	0.00872604	0	0.0182843
ENSG00000071967	CYBRD1	79901	protein_coding	0.928466	1.33937	1.2366	1.37175	1.09968	1.12204	1.2128	0.879517	1.16544	0.94688	1.05915	1.21315	0.790313	1.01944	1.18843	1.10199	1.05425	0.942816	1.18925	1.30824	1.6196	1.259	1.55741	1.20006	1.15859	1.24972	1.38061	0.998227	1.1482	0.900859	1.28307	1.17046	0.839224	0.861523	0.986156	1.51405
ENSG00000071991	CDH19	28513	protein_coding	0.00958351	0	0	0	0	0.0132102	0	0	0	0	0	0.0114263	0	0	0	0	0	0	0	0	0	0	0	0	0	0	0	0	0	0	0	0.0096916	0	0.0104702	0	0.0109695
ENSG00000071994	PDCD2	5134	protein_coding	25.2825	25.8576	19.071	25.6493	27.9577	25.3709	26.2079	25.4808	26.8178	25.6379	25.1916	27.4797	30.3336	26.896	25.7831	28.3551	25.358	26.6767	28.6681	29.2745	33.263	25.7028	29.0968	27.4052	26.1712	27.3283	27.0408	26.0427	29.3676	26.2507	20.9627	19.8152	21.4152	21.507	22.3569	22.1722
ENSG00000072041	SLC6A15	55117	protein_coding	0	0	0	0	0	0	0	0	0	0	0	0	0	0	0	0	0	0	0	0	0	0	0	0	0	0	0.0079438	0.017927	0	0	0	0	0	0	0	0
ENSG00000072042	RDH11	51109	protein_coding	67.2169	73.4843	60.8717	71.2793	72.9522	65.2764	64.9979	75.0193	80.2497	67.498	68.8853	77.8597	72.2023	69.5384	61.1622	68.4659	62.8411	63.807	73.6198	71.1349	80.1258	65.7807	66.8498	66.2856	73.4933	74.1198	73.5748	76.4177	76.8824	72.5251	76.6613	79.5543	78.5388	73.8153	84.5552	89.25
ENSG00000072062	PRKACA	5566	protein_coding	21.6175	18.9696	16.2847	20.4367	20.4599	24.8097	22.6005	21.6754	18.5145	19.7032	20.4159	20.9886	17.1103	25.7294	21.2185	26.26	23.7041	19.4218	19.3933	16.6158	12.1882	22.5435	20.5773	23.1003	21.7143	19.3179	17.8208	15.3479	17.5572	21.0489	20.7591	21.9261	21.3817	19.6289	17.2717	15.7139
ENSG00000072071	ADGRL1	22859	protein_coding	0.255777	0.218515	0.168908	0.219437	0.181499	0.459409	0.31269	0.295713	0.155362	0.280501	0.304176	0.249513	0.113322	0.46955	0.492196	0.262517	0.226751	0.221614	0.184881	0.12786	0.0560789	0.199802	0.223943	0.303566	0.216628	0.117864	0.187874	0.129038	0.134561	0.178049	0.618079	0.384074	0.395942	0.313315	0.320515	0.230666
ENSG00000072080	SPP2	6694	protein_coding	0	0	0	0	0	0	0	0	0	0	0	0	0	0	0	0	0	0	0	0	0	0.0536195	0	0	0	0	0.0548028	0	0	0	0	0	0	0	0	0
ENSG00000072110	ACTN1	87	protein_coding	63.7721	48.5632	37.9176	62.8645	48.5833	82.7242	58.6132	66.4812	56.569	55.9494	63.1183	54.0853	43.3725	83.6637	78.4397	68.9095	66.0166	57.9884	47.4634	38.4457	22.0415	54.8634	47.6637	60.1715	64.4971	48.7236	42.2494	39.2263	46.8928	55.5842	26.1628	23.1996	24.678	20.9572	17.5621	13.8829
ENSG00000072121	ZFYVE26	23503	protein_coding	6.28742	6.15822	6.43201	7.93997	6.88882	7.3676	6.41389	6.28268	6.04533	6.20231	6.21465	7.2567	5.7339	6.53144	5.8748	5.9059	5.71056	5.65128	5.90306	4.93456	4.94611	5.37308	5.36551	6.19318	5.95341	5.55151	4.6529	5.25516	5.74985	5.8336	6.38283	5.82882	6.7627	6.18271	5.96735	6.04602
ENSG00000072133	RPS6KA6	27330	protein_coding	0.00748024	0	0	0	0	0	0	0	0	0	0	0	0	0	0	0	0	0	0	0	0	0	0	0	0	0	0	0	0	0	0	0	0	0	0	0.0256862
ENSG00000072134	EPN2	22905	protein_coding	6.41052	5.94317	4.45382	6.58073	6.23269	7.69728	7.294	6.80507	6.06725	6.24512	6.86791	6.51974	5.0533	6.7881	7.51808	6.26605	6.19109	5.29182	5.87325	5.37368	4.8505	5.94904	5.47258	5.74743	6.62786	5.74595	5.07915	4.84943	5.40818	6.195	7.86574	6.18602	6.38674	6.27798	5.53337	5.11867
ENSG00000072135	PTPN18	26469	protein_coding	12.509	12.285	10.4461	13.5996	11.969	14.4902	11.7323	11.9586	9.97908	12.4833	11.5889	13.505	9.89953	12.9313	12.4306	12.393	12.1984	10.5001	10.5664	10.6795	7.72201	12.141	11.1947	11.6556	12.4854	11.8132	9.72395	9.5802	10.0149	11.984	15.2047	14.565	15.0348	14.9077	13.4895	11.9931
ENSG00000072163	LIMS2	55679	protein_coding	0.248629	0.187419	0.126298	0.203147	0.0814276	0.373873	0.20724	0.22457	0.179785	0.171388	0.288464	0.215591	0.0688469	0.337055	0.745	0.26705	0.293885	0.199464	0.136583	0.131598	0.0436094	0.248599	0.114025	0.268257	0.179378	0.158635	0.0873417	0.0716753	0.0959204	0.223553	0.311261	0.175241	0.176402	0.222246	0.171357	0.0776146
ENSG00000072182	ASIC4	55515	protein_coding	0.0250595	0	0	0.0168921	0	0.0172713	0	0.0149388	0	0.0129557	0	0.0149391	0	0.0467115	0	0	0	0	0	0	0	0	0	0.0334593	0	0	0	0	0	0	0	0	0.0133348	0.0136891	0.0129534	0
ENSG00000072195	SPEG	10290	protein_coding	0.0269816	0.0127845	0.0193843	0.0363756	0.00694309	0.0478185	0.024739	0.0413605	0	0.0159422	0.0295157	0.0183828	0.0140889	0.0287396	0.0279738	0.00303607	0.0225528	0.00816368	0.0147108	0.00748063	0.00557766	0.00397449	0.0106064	0.0171551	0.00798001	0.0360703	0.0162488	0.0183346	0.0133836	0.00737873	0.0111099	0.0311839	0.0287152	0.00842232	0.00796968	0.00441198
ENSG00000072201	LNX1	84708	protein_coding	0.187144	0.0969865	0.156858	0.189226	0.189619	0.225719	0.24666	0.18129	0.133972	0.314448	0.167935	0.0697282	0.256516	0.239828	0.148551	0.15662	0.171091	0.247726	0.111599	0.192949	0.406209	0.192969	0.144833	0.176994	0.193722	0.259956	0.147921	0.139091	0.175987	0.111954	0.213515	0.177427	0.112032	0.166124	0.108828	0.120493
ENSG00000072210	ALDH3A2	224	protein_coding	23.3888	26.3565	20.9595	25.4002	27.105	25.101	24.6274	24.1614	25.1751	23.2522	23.7179	27.5281	26.5205	23.0783	23.1251	24.8912	22.2432	22.4235	25.1897	25.8518	32.1682	24.2672	24.9418	24.6078	25.0814	24.3976	23.6632	25.6905	25.8384	22.2019	26.0494	23.9607	27.4943	25.6278	26.983	29.5168
ENSG00000072274	TFRC	7037	protein_coding	141.412	150.563	138.497	182.613	179.56	152.939	167.724	180.555	192.892	180.717	173.811	208.252	176.552	150.44	143.423	145.462	157.382	173.401	174.19	168.663	217.245	150.373	153.024	148.037	168.18	176.097	175.466	170.882	168.68	147.309	104.264	94.5782	98.2297	96.5889	105.123	121.724
ENSG00000072310	SREBF1	6720	protein_coding	7.95631	5.79001	6.38108	8.4348	5.59176	16.8633	10.551	9.31477	6.02517	7.84723	11.3967	8.23979	4.915	12.5474	19.6842	7.81949	8.39688	7.28466	5.9162	4.8089	2.51742	7.20006	4.97376	7.84931	7.83946	5.81559	6.17311	5.19094	5.551	8.47091	21.2304	14.7121	13.6992	11.6394	8.93482	6.33927
ENSG00000072315	TRPC5	7224	protein_coding	0	0	0	0	0	0	0	0	0	0	0	0	0	0	0	0	0	0	0	0	0	0	0	0	0	0	0	0	0	0	0.0108239	0	0	0	0	0
ENSG00000072364	AFF4	27125	protein_coding	28.8933	29.6829	30.9279	36.1779	35.9327	31.0099	31.0042	30.0964	35.2429	27.904	26.7352	35.8815	30.4361	26.4235	23.6246	27.3421	25.02	26.8059	30.205	27.9637	40.2996	26.5939	32.5082	26.8451	28.4361	27.5361	24.4277	32.8681	29.6345	23.4694	21.205	19.3124	22.5084	21.8132	21.6175	25.1428
ENSG00000072401	UBE2D1	7321	protein_coding	15.8593	15.5955	10.2032	16.3351	18.5908	15.399	15.7197	16.5196	17.4652	16.1053	15.3792	15.0099	17.7222	15.7853	16.2563	16.3332	13.6406	16.6945	17.6567	17.8106	25.6297	15.6123	19.1152	16.5229	16.2994	15.6105	16.415	16.1619	19.3181	14.637	11.7865	10.0167	12.3519	10.8628	12.5458	12.3328
ENSG00000072415	MPP5	64398	protein_coding	15.2051	16.5468	14.0107	19.3438	19.78	18.97	16.9804	15.6105	17.5695	15.3335	15.4605	20.3693	17.404	16.7422	15.662	16.2391	14.0507	15.4731	17.7777	17.4824	25.1566	16.1899	18.1899	15.6085	15.0627	15.7639	14.5986	17.9384	18.4943	14.345	17.3238	14.8446	16.502	15.0272	14.7013	17.9806
ENSG00000072422	RHOBTB1	9886	protein_coding	28.9883	26.1598	22.728	33.0499	34.2406	31.7427	30.0117	25.0269	25.7118	25.8464	25.9552	30.6402	31.445	30.9944	26.4599	31.8102	25.5571	24.7216	29.4709	27.1811	34.8566	27.0236	32.6302	28.315	27.6135	24.2965	24.2545	26.9097	27.6245	25.8491	31.7127	26.8932	32.0374	29.2945	30.125	29.6516
ENSG00000072501	SMC1A	8243	protein_coding	31.3417	33.679	27.6136	42.4175	37.5166	40.9919	34.2334	33.0516	35.6496	31.8546	31.9938	43.5675	35.3002	36.5475	30.8349	36.5853	33.6554	33.1387	34.743	31.7275	37.5128	35.4488	34.1963	35.3052	35.1785	32.9245	30.041	34.5619	33.997	31.1558	32.5865	29.9323	32.8318	31.6204	30.0215	33.4968
ENSG00000072506	HSD17B10	3028	protein_coding	66.1361	49.4439	26.0803	52.2373	36.0161	74.3662	59.934	56.9877	46.3572	56.824	64.38	41.8248	42.0556	75.9745	93.162	65.5591	64.0324	53.8116	43.5732	35.1307	14.7234	48.9196	38.2529	58.4484	68.4608	53.074	40.9594	30.2487	39.5736	47.5052	82.5244	62.4552	59.242	53.9008	45.8057	33.3139
ENSG00000072518	MARK2	2011	protein_coding	15.9589	12.258	11.6112	16.2986	12.9581	21.1731	16.0046	16.797	12.9168	15.562	17.6493	16.0327	12.7566	21.6683	21.4594	15.7024	15.8233	15.1116	12.3202	11.2852	9.68279	15.0559	13.0154	14.5956	15.9003	13.1662	11.1074	11.5163	11.5674	13.2903	16.5755	14.5823	13.4919	13.5	10.697	9.54338
ENSG00000072571	HMMR	3161	protein_coding	43.6478	43.0313	39.0379	58.1	56.3223	54.8383	45.1125	40.1917	51.3867	44.2149	42.8837	54.1153	50.0817	42.7073	40.0971	40.0593	36.2667	37.0094	45.5243	48.0202	72.1659	42.0565	52.1346	42.8877	43.5368	43.3462	45.9467	54.0928	51.2728	43.411	51.2419	45.3921	48.553	46.1145	48.427	56.5477
ENSG00000072609	CHFR	55743	protein_coding	3.36069	2.47455	3.06469	3.56247	3.32773	4.62717	4.05683	3.71834	3.24078	3.35183	3.87852	3.4116	3.57987	4.40656	5.04523	3.43064	3.26226	3.42467	2.72646	2.7207	2.16754	3.17223	2.81127	3.29914	3.74122	2.85737	2.82127	2.46636	2.89834	3.20567	3.34324	2.46252	2.60377	2.42538	2.29901	1.8772
ENSG00000072657	TRHDE	29953	protein_coding	0	0	0	0.0144624	0.00966167	0.00739355	0.00491794	0	0	0.0166383	0	0.00639516	0	0.00999818	0	0	0	0	0	0	0	0	0	0	0	0	0	0	0	0.0102679	0.00515333	0	0	0	0	0
ENSG00000072682	P4HA2	8974	protein_coding	29.7803	27.9976	22.5808	32.4402	26.0758	34.0643	29.9014	32.0467	29.1564	29.7847	30.7416	30.3223	23.6001	28.3901	28.0758	26.4309	27.9921	28.5132	26.539	21.5402	17.5329	26.3831	23.4299	28.4435	31.5799	25.9024	23.5407	22.5786	26.2648	28.9709	21.0668	21.165	19.2928	18.7235	19.117	17.5971
ENSG00000072694	FCGR2B	2213	protein_coding	0	0	0	0	0	0	0	0	0	0	0	0	0	0	0	0	0	0	0	0	0	0	0	0	0	0	0	0	0	0	0	0	0	0	0	0
ENSG00000072736	NFATC3	4775	protein_coding	24.2029	27.6504	28.8513	30.706	29.3872	29.027	25.9446	25.3294	27.2515	25.0335	26.7131	32.1345	24.7376	25.8505	21.8818	24.9301	24.2503	25.393	27.1267	24.0005	27.4993	25.0025	25.2213	25.6397	24.5279	24.3528	22.2871	26.2674	24.7788	23.4805	25.8874	22.9046	26.5132	25.5773	25.5927	28.4899
ENSG00000072756	TRNT1	51095	protein_coding	16.2922	16.8656	16.1168	20.0234	20.9738	19.8321	18.8675	17.1267	19.4901	18.8859	18.2208	21.0607	19.6845	17.4247	17.0324	17.682	15.7771	18.0575	17.9031	17.2067	25.4951	17.7697	18.8747	18.4481	18.0385	18.1824	16.5846	19.5764	18.9352	16.3213	14.0191	12.3599	13.2606	12.0275	11.6155	14.4438
ENSG00000072778	ACADVL	37	protein_coding	104.09	85.5183	45.9844	96.7241	81.4439	112.929	97.1275	94.7164	86.3273	101.462	99.5935	83.8	81.4107	111.386	113.68	102.326	100.427	91.3393	76.6574	67.3681	43.9407	81.5632	75.7086	87.3203	98.7779	82.0394	72.2021	64.6246	75.3449	88.4875	80.22	79.1377	76.7323	64.502	67.7372	56.6742
ENSG00000072786	STK10	6793	protein_coding	3.65246	2.6309	2.54804	3.51154	2.92406	4.51593	3.22033	3.58053	2.9158	3.58589	3.64438	3.13193	2.58916	4.66264	4.68566	3.71965	3.75605	3.37559	2.67528	2.50603	1.29196	3.12704	2.99483	2.98187	3.91833	2.89144	2.50396	2.30769	2.61326	3.48184	3.33903	2.90269	3.13326	2.74089	2.18166	1.6385
ENSG00000072803	FBXW11	23291	protein_coding	37.2607	37.0579	28.0967	41.4875	43.1938	38.5981	37.0404	35.6353	40.6992	35.7589	35.5184	41.5285	38.4999	34.5405	32.8283	37.3667	31.8611	33.8873	37.7796	35.3898	48.7975	36.1704	40.6679	35.5291	36.4825	34.424	34.6565	35.3463	37.6646	32.3563	30.382	28.7229	32.2861	30.5924	30.7652	32.7263
ENSG00000072818	ACAP1	9744	protein_coding	0.177308	0.0735111	0.104029	0.0956159	0.127753	0.232185	0.0731567	0.105699	0.186165	0.100835	0.101829	0.0528506	0.0810111	0.107414	0.152807	0.0698296	0.18155	0.0751058	0.101504	0.060219	0.0513145	0.127979	0.0243948	0.094696	0.110124	0.0622212	0.0747445	0.0421696	0.0923466	0.093341	0.153317	0.0448269	0.0566099	0.0484284	0.0641559	0.0405902
ENSG00000072832	CRMP1	1400	protein_coding	0	0	0	0	0	0.0154973	0.0206165	0	0	0	0.0322839	0.0134046	0	0.0104784	0.0101991	0.00885551	0	0.0238115	0	0	0	0.0231853	0	0.0100075	0	0.0131511	0	0	0	0	0	0.0113695	0	0	0	0
ENSG00000072840	EVC	2121	protein_coding	6.50077	5.90194	6.40572	7.55996	5.68901	10.9282	7.1424	6.65282	5.54583	6.56944	6.45156	7.04819	3.88731	7.75801	7.3174	5.66439	5.96223	4.92422	4.95501	4.02078	3.17117	5.75366	5.75157	6.54877	6.33848	5.07307	4.42503	3.7886	4.5506	5.48192	9.34207	9.25588	8.78034	7.72598	6.85384	5.99703
ENSG00000072849	DERL2	51009	protein_coding	14.2528	14.7237	13.1987	16.9226	14.9065	17.6292	16.2619	14.806	13.7617	15.4832	17.0161	16.3299	15.4443	15.2528	17.6698	14.587	13.6677	14.886	13.4514	14.0905	15.5242	14.8239	14.8029	15.3929	15.6712	15.0084	14.923	14.5959	15.9951	15.0527	18.6938	17.1545	17.5046	16.72	16.3434	16.6562
ENSG00000072858	SIDT1	54847	protein_coding	0.0674852	0.111916	0.113127	0.0568631	0.12156	0.0930234	0.0386725	0.0603452	0.0966221	0.0523346	0.0888188	0.130751	0.0770842	0.11007	0.0459158	0.0996671	0.115167	0.0803983	0.0885353	0.0654857	0.0244135	0.0347928	0.0232123	0.0450529	0.104786	0.0592051	0.0889016	0.0902824	0.0878702	0.0484453	0.0405235	0.00853079	0.0987539	0.0368647	0.0697669	0.0772453
ENSG00000072864	NDE1	54820	protein_coding	34.4317	33.7215	36.3544	36.9542	35.9784	38.0376	34.3297	38.6655	35.6083	33.7232	34.3672	33.6934	32.4655	35.9929	34.8596	36.3395	35.6455	33.9275	30.5988	28.3077	26.169	29.8902	28.6042	32.2804	37.3325	30.9867	29.3518	29.1308	34.2453	32.0139	19.2824	17.7622	19.5871	17.7898	16.1965	11.4816
ENSG00000072952	IRAG1	10335	protein_coding	0.0854301	0.0991731	0.100246	0.0575868	0.153884	0.164863	0.156659	0.152783	0.0978518	0.176669	0.114481	0.0916717	0.0780653	0.159244	0.1395	0.107665	0.108302	0.0904684	0.0896621	0.149218	0.111259	0.0704713	0.0822771	0.106461	0.185709	0.119917	0.0900331	0.0812724	0.128539	0.16354	0.106702	0.0863937	0.118195	0.0840012	0.0441593	0.0782284
ENSG00000072954	TMEM38A	79041	protein_coding	1.5636	1.31478	0.775256	0.979767	1.1504	1.36604	1.02979	1.26032	1.40837	1.3435	1.62312	1.15532	1.08669	1.39572	1.85798	1.78668	1.41739	0.932851	0.840488	1.0685	0.478013	1.1354	1.51498	1.47021	1.20822	1.10771	0.812318	0.81184	0.866615	1.0961	1.41762	1.69259	1.99218	1.63609	1.5254	1.23517
ENSG00000072958	AP1M1	8907	protein_coding	5.37675	4.14488	3.40343	6.00286	3.78323	7.94544	6.47899	5.40887	4.15203	4.98043	6.49123	5.03058	3.84699	7.16444	8.58672	4.95196	5.30241	4.90303	3.88765	3.41489	1.70872	4.92328	4.07124	5.35932	4.92317	4.13834	3.57105	3.44113	3.6517	4.96322	7.74872	5.77251	6.10964	5.36432	4.31849	3.23211
ENSG00000073008	PVR	5817	protein_coding	31.4235	28.9989	22.3688	31.9802	29.9433	36.8914	30.77	32.1663	31.8575	29.8037	33.888	31.0351	29.7693	36.6164	36.4138	36.7402	33.1259	30.0781	28.7572	26.3473	22.0566	29.2315	28.4813	30.2467	32.4946	29.9939	25.8407	24.8733	27.7296	28.8381	30.5431	28.2107	27.9778	27.5072	25.9955	22.8922
ENSG00000073050	XRCC1	7515	protein_coding	15.984	11.8628	10.6455	17.8014	11.4822	22.7925	17.7315	14.8857	12.0316	14.7186	16.3088	15.2003	9.1096	19.7216	20.4135	15.8555	14.3719	13.45	11.2265	7.5808	4.43866	14.9248	10.6166	15.401	15.1319	11.9975	9.52121	8.69163	9.48563	13.3495	27.3293	23.7981	22.2902	20.5523	16.9951	11.7948
ENSG00000073060	SCARB1	949	protein_coding	48.3608	41.3194	36.097	55.4717	37.2876	61.5781	52.8572	50.1109	39.1605	47.3425	51.1703	44.0632	32.0236	57.6973	56.5839	47.155	47.74	44.5717	35.6992	28.2343	15.42	42.1727	37.7522	46.3074	47.0699	38.7369	31.9447	28.3452	35.161	44.7759	53.3787	49.9804	46.5571	43.0686	35.5005	28.5967
ENSG00000073067	CYP2W1	54905	protein_coding	6.64647	3.7523	6.71661	5.75126	2.75955	14.1649	8.6008	6.21022	2.76709	5.62954	8.84345	4.9739	1.76605	10.1486	16.9554	4.84534	5.5391	4.46767	2.766	2.08124	0.409266	5.12785	2.26992	6.37776	5.22107	3.66676	2.65777	2.52247	2.2914	5.12094	20.1761	12.0128	10.3845	8.21418	5.38487	2.58986
ENSG00000073111	MCM2	4171	protein_coding	40.9476	31.8132	24.697	42.8089	28.9002	71.1742	43.1981	36.661	27.8319	40.0604	53.3629	37.0444	31.0814	58.3052	80.6469	38.7256	40.1621	39.8905	30.6696	30.4878	14.3741	36.1945	27.0075	42.4964	40.5383	30.2239	28.6124	25.2675	29.4204	38.1248	67.8651	45.0777	47.231	40.2855	33.4185	25.7264
ENSG00000073146	MOV10L1	54456	protein_coding	0.0478618	0.0158746	0.0641857	0	0.0172425	0.0395843	0.0526603	0.0798895	0	0.0395911	0.0274874	0.0798911	0.0349885	0.0178431	0.0434191	0.0226194	0.00933467	0.0202738	0.00913322	0.0371549	0.0415549	0.0197406	0.171211	0.0426031	0.0198176	0.0111972	0.0201762	0	0.011079	0.0183244	0.110362	0.0774425	0.0305621	0.0418322	0.059376	0.0328703
ENSG00000073150	PANX2	56666	protein_coding	0.763172	0.29883	0.426443	0.4287	0.572788	1.37341	0.894111	0.657153	0.424929	0.767198	0.872533	0.505513	0.46492	0.849591	1.80776	0.968478	0.826914	0.695933	0.384307	0.226282	0.460144	0.655772	0.0875006	0.603841	0.438888	0.595142	0.357463	0.40335	0.613396	0.64931	1.24242	1.02904	0.631715	0.810625	0.43832	0.194121
ENSG00000073169	SELENOO	83642	protein_coding	4.31489	3.48554	4.43324	4.05326	3.10894	9.70828	5.33455	5.11131	3.37457	5.18119	5.59566	3.61782	3.45958	5.88959	11.5916	3.90301	4.31634	4.363	2.94826	2.94444	0.926505	3.81769	2.41295	4.38595	4.69709	3.54939	3.6379	2.94625	3.12529	3.43724	11.7147	7.71364	6.90299	5.62654	4.80613	3.37759
ENSG00000073282	TP63	8626	protein_coding	0	0	0	0	0.0158452	0	0	0	0	0	0	0	0	0	0	0	0	0	0	0	0	0	0	0	0	0	0	0.0104606	0	0	0	0	0	0	0	0
ENSG00000073331	ALPK1	80216	protein_coding	0.480311	0.486774	0.322064	0.561198	0.605624	0.581153	0.508893	0.496303	0.427893	0.397312	0.393336	0.591759	0.39989	0.54216	0.406678	0.353102	0.379912	0.497334	0.672138	0.517866	0.378406	0.390705	0.491954	0.541548	0.370133	0.493169	0.410576	0.488666	0.450903	0.464839	0.569143	0.420964	0.482771	0.559735	0.463447	0.384843
ENSG00000073350	LLGL2	3993	protein_coding	7.10096	4.45898	5.41701	6.91463	4.25367	14.311	8.55437	7.29064	4.49222	7.44518	8.74793	5.85831	2.96803	9.47549	16.6721	5.64539	5.76918	5.16817	3.79474	3.11161	1.13905	5.80119	3.03241	5.42096	5.2749	4.40029	3.44051	3.56686	3.77844	5.71812	15.9613	10.2981	9.021	7.0881	5.61072	3.5945
ENSG00000073417	PDE8A	5151	protein_coding	14.6783	16.5189	12.0824	18.714	19.7188	18.1372	16.4649	15.3447	17.368	15.4918	14.2779	19.049	17.8588	16.4149	14.4193	16.1448	14.979	16.9278	16.6005	17.1144	19.8606	15.7962	18.793	15.9479	16.6065	16.1796	15.5991	18.2172	17.1217	15.6227	10.5492	9.19223	9.90986	9.49975	10.4166	11.3356
ENSG00000073464	CLCN4	1183	protein_coding	2.63577	2.14949	2.91645	3.2368	2.82046	3.83706	2.84739	2.35431	2.45773	2.26665	2.71442	2.46845	2.84574	3.22678	2.90406	2.70648	2.40067	2.54249	2.32396	2.33821	2.59307	2.28727	2.41761	2.49329	2.52131	2.03509	2.20023	2.3275	2.22504	2.27305	2.96696	2.42798	2.89769	2.7561	2.49107	2.87757
ENSG00000073536	NLE1	54475	protein_coding	11.366	8.95637	8.03619	13.0717	7.72624	14.392	11.2145	11.2593	9.47271	11.9015	13.4439	10.0706	9.26631	14.0646	18.0824	11.5835	12.0914	11.7692	9.07921	8.11456	4.83331	10.58	9.02569	11.1974	11.865	8.99471	8.83821	7.37241	8.30181	11.1665	13.9561	11.7129	11.3546	9.17543	9.16674	7.44009
ENSG00000073578	SDHA	6389	protein_coding	1.6586	1.64911	1.66067	1.72005	1.20316	1.98625	1.87168	1.82538	1.27511	1.86243	1.81027	1.36906	1.16586	1.69273	2.48505	1.38327	1.6101	1.47825	1.26744	1.20892	0.966545	1.184	1.15648	1.58993	1.73244	1.50997	1.17058	0.865692	1.12052	1.02005	2.14874	1.88223	1.94887	1.63168	1.42761	1.06521
ENSG00000073584	SMARCE1	6605	protein_coding	1.29995	1.26396	1.75526	1.72374	1.84119	1.49733	1.66867	1.15923	1.60455	1.38097	1.1352	1.6943	1.3799	1.20493	1.05651	1.1137	1.03151	1.23707	1.40343	1.30637	1.65948	1.30369	1.69543	1.23004	1.26454	1.28314	1.21611	1.38492	1.39738	1.24085	1.38925	1.23538	1.28871	1.36965	1.45436	1.59803
ENSG00000073598	FNDC8	54752	protein_coding	0	0.0403441	0	0.0655945	0.0876411	0	0	0	0.046441	0.0503088	0	0	0	0	0.0441385	0	0	0	0	0	0	0	0	0	0	0	0.102553	0	0	0.0465701	0	0	0	0	0	0
ENSG00000073605	GSDMB	55876	protein_coding	2.00518	2.82656	3.324	2.59819	3.02999	2.70258	2.23686	2.24461	2.30738	2.33828	1.84468	2.29779	1.95447	1.4847	1.29355	1.31618	1.66209	1.40383	1.94508	1.38366	1.51528	1.78043	1.79324	1.53697	2.29477	2.00674	1.91364	1.72213	2.03713	1.79132	2.80415	2.54602	2.54896	2.59235	3.59317	2.69047
ENSG00000073614	KDM5A	5927	protein_coding	14.869	16.2742	17.3991	19.832	20.0653	18.4002	17.7747	15.4132	18.6971	15.1653	15.2635	20.3297	16.1707	14.276	12.5313	14.0335	13.2146	14.1302	15.7626	14.9379	20.2104	14.5593	15.9281	14.5788	14.6388	14.4823	13.5666	16.6022	14.8168	13.2322	13.0299	11.7351	13.9212	13.0723	13.0821	15.3043
ENSG00000073670	ADAM11	4185	protein_coding	0.31435	0.43065	0.274933	0.460647	0.147713	0.810099	0.513787	0.374789	0.182638	0.55115	0.379383	0.32591	0.199826	0.471313	0.781121	0.290664	0.266561	0.202628	0.234727	0.172412	0.158219	0.35232	0.394889	0.583955	0.551765	0.319746	0.144038	0.325056	0.284734	0.340127	0.892922	0.649613	0.625457	0.433028	0.409756	0.172085
ENSG00000073711	PPP2R3A	5523	protein_coding	0.168995	0.266245	0.0566582	0.330357	0.334849	0.163063	0.247917	0.332453	0.169371	0.183477	0.186022	0.231714	0.169868	0.291384	0.206966	0.252912	0.189518	0.304234	0.266049	0.221383	0.305679	0.261382	0.267387	0.27829	0.209922	0.187796	0.187005	0.331588	0.28361	0.186017	0.113655	0.0769054	0.0809336	0.12001	0.139767	0.087046
ENSG00000073712	FERMT2	10979	protein_coding	22.5178	20.5664	15.2839	24.2693	26.49	21.2999	20.9384	23.2144	27.9776	20.4945	21.2188	24.9943	26.9193	22.8414	21.7533	25.1874	22.277	22.677	24.34	24.7847	34.3276	23.6434	24.9602	22.4722	23.5668	22.9668	20.2742	25.0397	23.6689	20.2064	16.7056	14.8641	16.867	16.3725	15.8301	19.6267
ENSG00000073734	ABCB11	8647	protein_coding	0	0	0	0	0	0	0.00781771	0	0.00813846	0	0.0081613	0	0	0	0	0	0	0.00902925	0	0.0248213	0	0	0	0	0	0.00997367	0	0	0	0	0	0.00862257	0.0181484	0	0.00881469	0
ENSG00000073737	DHRS9	10170	protein_coding	0	0	0.0294056	0	0.0315975	0	0.0160836	0	0.0167435	0.018138	0.0167905	0.0209147	0.0320588	0	0.0318268	0	0.0171061	0.0185762	0.0167369	0	0	0	0	0	0.0363165	0	0	0	0	0	0.0337069	0	0	0	0	0
ENSG00000073754	CD5L	922	protein_coding	0	0	0	0	0	0	0	0	0	0	0	0	0	0	0	0	0	0	0	0	0	0	0	0	0	0	0	0	0	0	0	0	0	0	0	0
ENSG00000073756	PTGS2	5743	protein_coding	0	0	0	0	0	0	0	0	0	0	0	0	0	0	0	0	0	0	0	0	0	0	0	0	0	0	0	0	0	0	0	0	0	0	0	0
ENSG00000073792	IGF2BP2	10644	protein_coding	57.6727	52.4473	51.246	65.3065	64.4474	81.8453	67.3747	65.1267	56.8275	54.7076	63.7796	65.9962	51.0655	69.9128	70.569	60.3876	58.2506	54.1471	54.9563	50.3232	51.041	61.084	54.7444	59.3556	58.5374	54.0794	50.9731	54.9481	58.2794	54.7055	56.5603	49.7114	49.2417	46.1544	43.2912	43.5382
ENSG00000073803	MAP3K13	9175	protein_coding	7.20754	7.47811	7.56779	8.00715	8.1507	7.63295	7.66601	7.67859	7.70157	7.16656	6.99882	8.133	6.76264	6.78561	6.3586	7.0625	6.68758	6.84779	6.69763	6.88257	8.34522	6.83991	7.74073	7.05209	6.845	7.32595	7.28787	7.27383	7.32715	6.86376	6.69913	6.10657	6.72081	6.41472	6.82535	6.90581
ENSG00000073849	ST6GAL1	6480	protein_coding	63.1525	70.7762	59.0832	70.9159	69.4547	71.4655	66.3952	64.3898	61.984	61.8517	64.7085	79.4693	60.4261	62.1479	57.088	61.2017	57.9676	60.2038	62.6329	58.7446	61.5379	61.0116	60.6008	63.3359	58.8493	58.8769	57.5916	59.709	64.3152	63.8106	91.7424	87.003	95.3157	91.42	92.8279	102.053
ENSG00000073861	TBX21	30009	protein_coding	0	0	0	0	0	0	0	0	0	0	0	0.0298782	0	0	0	0	0.0244373	0	0	0	0	0	0	0.0446123	0	0	0	0	0	0	0	0	0	0	0.0259068	0
ENSG00000073905		NA	processed_pseudogene	14.8163	18.4605	9.6227	15.687	14.1127	10.1581	11.9489	15.6302	13.4017	11.9512	14.2561	15.6306	13.8934	13.9535	13.3706	17.3527	13.2381	15.3615	15.3208	15.4311	13.2455	13.5177	13.3409	14.3622	15.7386	14.1553	14.3066	13.8369	13.1979	13.142	10.6576	10.2766	12.6311	12.0344	11.0669	13.585
ENSG00000073910	FRY	10129	protein_coding	1.29455	1.31068	1.46817	1.68411	1.77874	1.82773	1.44289	1.28967	1.31225	1.29526	1.37605	1.5518	1.00758	1.26507	1.10474	1.03066	1.11268	1.21939	1.24182	1.17493	1.15628	1.2341	1.29622	1.27655	0.964404	1.17143	1.03701	1.28217	1.19137	1.10549	2.1858	2.01136	2.15756	2.13102	2.18965	2.18871
ENSG00000073921	PICALM	8301	protein_coding	69.7227	68.1772	64.2813	75.2455	80.3577	71.4301	73.6659	74.7558	86.5195	65.3149	65.7245	76.8473	78.7822	76.6892	76.1325	77.5488	70.4797	68.6941	71.5021	76.0309	98.8806	69.3046	86.6375	68.0911	77.2413	69.9947	64.5923	76.1278	74.9942	63.2109	58.9154	52.2996	58.6377	53.2945	53.2933	56.014
ENSG00000073969	NSF	4905	protein_coding	17.5329	20.5648	13.682	19.863	20.6678	18.6241	18.8955	17.9736	19.8213	17.6805	19.5246	26.5143	22.4107	17.4311	17.6939	20.7151	17.3667	18.7061	21.6318	21.3752	28.7752	18.7291	20.9219	20.7892	17.5778	19.1253	18.0205	21.6153	20.8705	17.6371	17.7795	17.9167	19.9042	20.5193	19.5388	22.5508
ENSG00000074047	GLI2	2736	protein_coding	0	0	0	0	0	0	0	0	0	0	0	0	0	0	0	0	0.0083093	0	0	0	0	0	0	0	0	0	0	0	0	0	0	0	0	0	0	0
ENSG00000074054	CLASP1	23332	protein_coding	18.8728	20.9436	20.6613	24.0008	24.075	23.5285	21.3559	19.7201	20.9237	18.4638	18.7092	24.7384	19.361	19.0298	17.6173	17.7637	16.2055	16.8533	19.1945	18.1503	21.3763	19.268	19.3649	18.3405	19.0196	17.8917	16.0055	19.3828	18.6005	17.5923	19.8769	18.35	20.2645	18.7995	18.6345	19.7717
ENSG00000074071	MRPS34	65993	protein_coding	47.7697	35.9639	23.0236	39.3067	34.397	70.0818	51.8631	42.8772	34.4415	43.601	52.2397	35.8395	39.6331	67.8776	84.1573	59.3104	53.5153	39.3595	34.6579	34.0789	14.0342	40.9332	29.7539	45.1485	48.3264	40.3055	39.8685	24.7855	27.3304	41.6869	64.4738	49.4659	48.0821	37.7766	33.3799	25.0983
ENSG00000074181	NOTCH3	4854	protein_coding	0.0559364	0.0347865	0.0937678	0.13197	0.037784	0.0578282	0.0769306	0.0333455	0.0133478	0.028919	0.0267706	0.0666924	0	0.0912334	0.107831	0.0220296	0.0545475	0.0666397	0.0533703	0.0203546	0.0607069	0.0648871	0.0384799	0.0248953	0.0506648	0.0245366	0.0147376	0.0166294	0.0242776	0.0468473	0.100766	0.127276	0.11906	0.114585	0.0722846	0.0640262
ENSG00000074201	CLNS1A	1207	protein_coding	44.6008	45.2341	28.8134	48.8622	47.6963	48.6527	47.2002	42.9551	45.3265	44.3799	45.3025	44.7879	45.847	43.6964	48.0554	42.9687	41.771	42.0914	45.2264	44.1293	55.459	44.3455	38.9402	45.1966	44.3403	46.0741	43.3417	45.1145	48.197	43.1847	42.8373	38.9032	37.533	37.181	38.33	39.5129
ENSG00000074211	PPP2R2C	5522	protein_coding	4.01739	3.93103	2.95516	3.43713	3.71944	4.17262	4.39183	3.68446	3.68041	3.84169	3.7378	3.42494	2.37463	2.81473	2.54859	3.03712	3.38341	2.90067	3.46452	2.70568	3.35385	3.41099	3.63333	3.4447	3.35887	3.42589	2.8201	2.93155	3.41411	3.52258	4.19042	3.99167	3.94661	3.59108	3.79743	3.43272
ENSG00000074219	TEAD2	8463	protein_coding	18.145	13.6546	11.8042	14.9096	14.5926	19.1086	15.4225	15.87	13.9272	16.0229	16.544	13.1858	11.3766	16.9937	17.1817	16.3439	17.1348	14.3529	13.8585	11.5026	8.40085	14.7266	14.912	14.5205	15.2182	14.2791	12.1203	11.9699	13.3874	14.2194	11.5161	11.7643	11.2294	11.0454	10.2236	6.84728
ENSG00000074266	EED	8726	protein_coding	10.2532	10.7616	11.7447	12.429	11.541	12.0153	11.0579	11.6485	11.2257	10.332	11.2664	13.3194	14.9944	12.5554	12.0718	11.3797	10.3756	11.3696	11.3688	11.6937	11.8723	10.6222	10.743	12.4299	12.0241	10.1398	10.4391	11.5952	12.0795	9.73994	10.5845	8.36548	10.1818	9.36486	10.4301	9.30262
ENSG00000074276	CDHR2	54825	protein_coding	9.42191	7.17002	7.50535	10.4968	6.31448	17.3279	11.0297	9.29764	6.51598	8.57214	12.1149	9.41515	6.15939	13.0918	15.5771	9.05866	9.43985	7.94559	6.53688	4.47589	1.94008	7.81272	7.12463	8.84656	8.7727	6.96378	6.00181	4.50509	5.87951	7.47594	23.4697	17.8747	17.2663	14.4058	11.8259	9.06692
ENSG00000074317	SNCB	6620	protein_coding	0	0	0	0	0	0	0	0	0	0	0	0	0	0	0	0	0	0	0	0	0	0.0337792	0	0	0	0	0	0	0	0.0313559	0	0	0	0	0	0
ENSG00000074319	TSG101	7251	protein_coding	36.4403	35.5203	23.4303	34.3718	37.4321	36.7999	35.1406	32.9541	36.3353	36.5513	36.1718	34.8065	34.9376	32.9979	37.3515	34.6735	32.777	35.6918	35.3155	34.4995	35.6087	35.2488	34.2128	33.2759	35.195	36.1378	31.3114	33.8798	39.2656	36.2947	35.5791	31.8593	36.0269	33.7726	33.6013	33.542
ENSG00000074356	NCBP3	55421	protein_coding	9.98784	10.8312	10.4203	11.9349	12.9277	11.6423	11.2678	9.99539	10.6424	10.0825	10.1291	11.4342	10.4621	10.0751	9.57154	10.1973	9.30841	9.03885	10.2332	9.3103	11.3618	10.0407	11.1901	9.31608	10.3759	9.57654	8.97181	9.7462	9.30477	8.84986	9.69475	9.02039	9.8353	9.29104	9.14283	9.1561
ENSG00000074370	ATP2A3	489	protein_coding	0.00954319	0	0.0159975	0.0643288	0	0.0131546	0	0.011378	0.00910899	0.0296029	0	0.0227565	0	0.0266831	0	0.00751684	0.00930623	0.020212	0.0273162	0.0185209	0	0	0	0	0	0	0	0	0.0110452	0	0.0366752	0.0193016	0	0.0208524	0.0197317	0
ENSG00000074410	CA12	771	protein_coding	0.1692	0.218243	0.157575	0.202764	0.135457	0.207315	0.241323	0.224146	0.206363	0.155513	0.260927	0.235358	0.274868	0.219023	0.162022	0.170293	0.210832	0.258814	0.134532	0.218916	0.0816133	0.155081	0.258659	0.225914	0.184878	0.153938	0.208036	0.245919	0.337264	0.179945	0.0451561	0.0760482	0.0700276	0.133507	0.00971782	0.0537974
ENSG00000074416	MGLL	11343	protein_coding	0	0	0	0.00748449	0.0100001	0	0	0.00661901	0	0.0114807	0.0053139	0.0132383	0	0.00517418	0.00503631	0.00874565	0	0	0	0	0	0	0	0.00988331	0	0	0	0	0	0.0106275	0	0.00561424	0.00590831	0.0181959	0	0
ENSG00000074527	NTN4	59277	protein_coding	13.096	10.8716	10.3071	15.4003	14.2786	16.8262	13.1543	12.9906	14.0105	13.8217	13.2132	14.3025	13.3303	15.7029	13.89	13.449	11.6098	11.3468	11.6756	13.3221	14.2401	12.276	13.1662	12.9046	12.4331	11.0352	10.7363	11.2185	11.8432	11.1501	22.8767	21.9305	22.8868	21.5521	20.2224	22.7006
ENSG00000074582	BCS1L	617	protein_coding	17.443	14.851	12.2052	22.335	17.0074	24.2318	18.3672	18.0811	15.1443	20.3107	21.5223	18.5457	17.7894	21.3374	26.6675	19.9802	16.839	17.2554	15.3426	14.357	12.4796	18.3272	14.1154	16.5836	19.1645	15.9632	14.8745	13.4734	13.9697	17.6273	16.5155	14.8442	14.7308	14.3778	14.6718	11.4981
ENSG00000074590	NUAK1	9891	protein_coding	5.22833	4.98908	3.69773	5.56804	5.1231	4.37329	4.62163	5.10323	5.59969	4.28992	4.85171	5.65172	5.47237	5.19655	4.9559	5.75214	5.58364	5.17882	5.12282	4.97323	5.7727	5.02327	4.76545	4.99645	5.24693	4.72134	4.41198	4.59882	4.45423	4.53713	3.02114	2.8952	3.27661	3.25086	3.06645	3.3844
ENSG00000074603	DPP8	54878	protein_coding	10.9324	12.0618	12.1167	13.7399	12.9039	12.2989	13.0066	11.3292	13.1529	11.5372	10.1683	14.9011	12.5036	10.3512	9.52606	10.2095	9.26628	10.315	12.2995	11.3336	17.8705	10.801	14.1372	11.1935	11.3767	11.3186	11.1209	12.5178	12.3101	10.6613	10.1755	9.14685	10.7161	10.2618	10.1099	11.9162
ENSG00000074621	SLC24A1	9187	protein_coding	7.81351	8.69457	8.87363	9.09877	8.16548	9.20321	8.57829	7.44226	7.75522	7.30792	7.23634	7.96908	5.61135	7.35652	6.64153	6.59933	6.94864	6.51056	7.00596	6.38743	6.72731	7.29509	6.78487	7.66406	7.27859	7.33554	6.41818	6.75123	6.27751	7.36783	9.622	9.18318	9.66419	10.1108	9.11828	8.81092
ENSG00000074657	ZNF532	55205	protein_coding	0	0	0	0	0	0	0.00513133	0	0	0	0.0107137	0	0	0	0	0	0	0	0	0	0	0	0	0	0	0	0	0	0	0	0	0	0	0	0	0
ENSG00000074660	SCARF1	8578	protein_coding	0.0132677	0.0110015	0.022241	0.035774	0	0.0365771	0.0729895	0.0158186	0.0379921	0.0274375	0.0761974	0.0316379	0	0.0741938	0.0601807	0.0104505	0.0388147	0.0281003	0.012659	0.0128746	0	0.0136806	0	0	0.0274681	0.0155197	0.0279651	0.0157775	0.0153559	0.0253984	0.101977	0.0670867	0.112961	0.115962	0.0685814	0.0759327
ENSG00000074695	LMAN1	3998	protein_coding	170.142	186.927	156.905	234.756	230.442	217.484	207.431	185.425	212.735	179.927	179.174	240.575	202.573	178.937	176.882	171.028	156.903	171.581	201.65	189.751	294.99	185.26	224.711	189.234	175.742	186.422	181.902	222.122	210.731	176.451	181.668	163.371	167.326	159.293	166.383	208.283
ENSG00000074696	HACD3	51495	protein_coding	88.6665	91.1137	70.431	105.935	106.014	96.0046	94.3219	88.5556	98.3069	93.7519	91.3845	105.031	102.409	96.6215	94.6189	95.5783	86.6547	91.7647	97.1533	98.4207	131.766	92.9273	112.181	93.3112	91.4951	92.0456	88.3133	100.642	102.257	88.0271	84.7336	80.8518	81.7807	77.3687	79.2405	91.6933
ENSG00000074706	IPCEF1	26034	protein_coding	0	0.0128735	0.0130129	0.0104654	0	0.0107003	0.014235	0.0462761	0.00740952	0.00802662	0.0148606	0.0092554	0	0.0144699	0.0211265	0.00611442	0.0151399	0.00822052	0.0222198	0.00753271	0	0.00800432	0	0	0	0.0181607	0	0.00923114	0.017969	0.00743011	0.0223745	0.00785026	0.0330458	0.0169619	0.0240755	0
ENSG00000074755	ZZEF1	23140	protein_coding	5.07188	4.5832	5.3095	5.8609	5.46662	6.11231	5.15521	5.18316	4.86878	5.23146	5.17967	5.38566	4.91082	5.39462	5.66779	4.86568	4.56641	4.75278	4.3059	4.06986	3.87032	4.52532	4.03307	4.92001	5.00158	4.10209	4.01432	3.99789	4.00129	4.66435	6.73057	5.82412	6.61829	6.15634	5.73131	5.1514
ENSG00000074771	NOX3	50508	protein_coding	0.0996685	0.358125	0.167077	0.268739	0.359063	0.228976	0.42646	0.198052	0.190267	0.206114	0.159001	0.475335	0.364305	0.464461	0.331529	0.287853	0.0323979	0.387004	0.158494	0.257908	0.384599	0.137028	0.091419	0.266153	0.343906	0.272035	0.280103	0.197537	0.269163	0.381592	0.57455	0.806341	0.813219	0.544452	0.480846	0.570415
ENSG00000074800	ENO1	2023	protein_coding	1264.65	1123.12	790.416	1329.97	1008.83	1510.12	1285.95	1261.4	1071.14	1241.65	1307.47	1155.7	853.529	1331.88	1211.56	1174.41	1264.71	1158.4	1009.96	834.567	647.595	1163.29	1026.85	1194.47	1259.53	1087.14	942.779	864.041	1016.36	1192.97	792.332	815.878	737.589	688.764	625.255	537.428
ENSG00000074803	SLC12A1	6557	protein_coding	0	0	0	0	0	0	0	0	0	0	0	0	0	0	0	0	0	0	0	0	0	0	0	0	0	0	0	0	0	0	0	0	0	0	0	0
ENSG00000074842	MYDGF	56005	protein_coding	126.914	100.631	65.3042	83.9044	80.1054	115.271	124.167	118.207	98.2805	110.987	117.71	82.8449	84.8022	138.184	137.968	139.369	136.554	103.49	92.1533	81.4147	43.8322	98.6155	93.5939	109.534	125.178	106.574	96.7651	71.6669	86.21	107.489	102.105	115.997	97.0883	86.7576	78.7151	55.5468
ENSG00000074855	ANO8	57719	protein_coding	1.89261	1.177	1.47615	2.00225	1.44414	2.78999	2.22937	1.91175	1.58068	1.98413	2.41542	2.19385	1.36914	2.37641	3.33847	1.62532	1.61491	1.8372	1.44212	1.07131	0.817802	1.8973	0.976476	1.71976	1.63261	1.32216	1.35742	1.1722	1.14088	1.54734	3.01797	2.36586	1.80439	1.92413	1.58973	1.12829
ENSG00000074935	TUBE1	51175	protein_coding	5.33712	5.59537	5.16579	6.83241	7.08905	6.9602	6.62965	5.48901	6.05999	6.47832	5.31293	6.50727	6.1408	6.00372	6.56789	5.98777	4.68867	5.49461	5.72992	6.04366	7.9111	5.83822	6.64068	6.00657	5.6112	5.22244	5.38014	6.00455	6.33829	4.98407	5.44878	4.40234	4.38597	4.30983	4.73072	5.07844
ENSG00000074964	ARHGEF10L	55160	protein_coding	11.0325	7.74221	7.8052	10.7928	7.22504	20.8276	12.8074	10.5012	6.68615	11.3049	14.5972	9.70271	6.13648	14.2597	17.9686	8.286	9.16973	8.77546	6.66773	5.07191	2.87217	9.61062	5.79167	10.1074	10.4015	7.08136	6.99007	5.69425	6.70031	10.2035	23.9167	17.7557	18.3512	15.1434	11.3114	7.40263
ENSG00000074966	TXK	7294	protein_coding	0	0	0.0318151	0	0	0	0	0	0	0	0.0181663	0	0	0	0	0	0	0	0	0	0.0274635	0	0	0.0168937	0.0196461	0	0.0200016	0	0	0	0	0	0.0201984	0	0	0
ENSG00000075035	WSCD2	9671	protein_coding	0	0	0	0	0	0	0	0	0	0	0	0	0	0	0	0	0	0	0.0186242	0	0	0	0	0	0	0	0	0	0	0	0	0	0	0	0	0
ENSG00000075043	KCNQ2	3785	protein_coding	0	0	0	0	0	0	0	0.0122785	0	0	0	0	0	0	0	0	0	0.00545289	0.00491299	0	0	0	0	0	0	0	0	0	0	0	0	0.00520729	0	0	0	0
ENSG00000075073	TACR2	6865	protein_coding	0	0	0	0	0	0	0	0	0	0	0	0	0	0	0	0.0709289	0	0	0	0	0	0	0	0.0200389	0	0	0	0	0	0	0	0	0.0239588	0	0	0
ENSG00000075089	ACTR6	64431	protein_coding	19.3393	18.4106	17.7278	23.1885	22.1568	20.0706	19.1397	16.6401	21.8516	19.7292	17.4543	22.0913	18.949	16.1432	15.4783	16.8092	15.2757	16.3875	19.8842	18.0967	29.4327	16.5436	20.3654	17.798	16.876	19.2922	19.1995	22.5873	22.0038	17.0906	19.5088	17.1149	18.2684	17.4533	20.6887	22.0967
ENSG00000075131	TIPIN	54962	protein_coding	12.9689	15.4933	13.0038	16.61	18.5155	15.5262	15.15	15.9778	16.4134	14.279	13.8848	17.2381	22.385	17.3473	16.384	18.5386	17.7759	17.0655	16.7965	19.5062	23.493	15.3042	17.5789	15.3706	15.7368	15.8164	15.3888	20.0774	18.4847	14.8269	11.3295	11.2936	11.7318	11.65	11.7439	12.0681
ENSG00000075142	SRI	6717	protein_coding	0.0311317	0.0645353	0.0260935	0.167882	0.0280385	0.0643691	0.0713602	0.092793	0.0891456	0.0482851	0.119194	0.129913	0.0284478	0.0870452	0.112968	0.073564	0.045538	0.0329677	0.0148517	0.181256	0.157671	0.0481509	0.0642486	0.0415667	0.177243	0.0728319	0.0984271	0	0.0720631	0.0595956	0.0448655	0.0944484	0.0165659	0.0340121	0.128737	0.017817
ENSG00000075151	EIF4G3	8672	protein_coding	17.124	19.3375	14.7319	22.7439	23.8685	22.9427	20.9803	19.9259	21.3373	18.2661	17.7358	24.3971	21.5109	19.9273	16.8653	20.0321	17.1466	17.3135	19.2751	18.8849	23.5888	19.4311	19.825	18.7145	19.0883	18.6754	17.223	20.2409	20.6046	17.9715	15.5367	14.759	15.8239	15.6827	15.4068	17.5997
ENSG00000075188	NUP37	79023	protein_coding	26.2144	29.4776	23.3314	30.3833	28.9772	23.6825	24.7099	25.5658	27.7219	28.4511	25.6876	27.0728	30.9857	25.3637	25.9881	27.1397	26.152	26.9815	29.1685	30.5435	38.3701	24.8912	27.3746	28.4711	27.6825	27.4653	28.3622	28.0335	29.4018	27.4379	26.1101	23.7446	26.313	28.1042	28.5825	31.4304
ENSG00000075213	SEMA3A	10371	protein_coding	0.198928	0.176731	0.0952768	0.162828	0.230352	0.146897	0.188908	0.0592937	0.169533	0.227729	0.163208	0.211768	0.337589	0.158917	0.122457	0.190265	0.152419	0.218183	0.257589	0.261975	0.49347	0.15384	0.117298	0.151775	0.272109	0.207762	0.299495	0.380183	0.263129	0.170004	0.16382	0.136509	0.105854	0.155239	0.117516	0.170773
ENSG00000075218	GTSE1	51512	protein_coding	19.7999	19.1233	17.668	24.2139	20.4831	26.0141	23.8586	22.3673	19.2654	20.1919	21.7842	23.9314	18.093	23.2833	25.0569	21.3402	20.4624	18.1053	19.3647	14.4953	11.3634	20.4987	20.2442	20.429	21.0091	18.7082	15.136	16.0519	16.0303	18.1249	26.4449	19.7806	22.689	19.6749	17.3279	15.4141
ENSG00000075223	SEMA3C	10512	protein_coding	0.107838	0.143069	0.0542316	0.232613	0.0388494	0.104053	0.0889873	0.128572	0.0514658	0.156106	0.10322	0.180004	0.157666	0.110557	0.136959	0.161387	0.0946443	0.148457	0.102891	0.1465	0.23407	0.133433	0.296737	0.0767917	0.122791	0.050457	0.068189	0.089766	0.11233	0.103218	0.290101	0.152676	0.149196	0.106034	0.111484	0.123434
ENSG00000075234	TTC38	55020	protein_coding	50.1724	37.8676	39.5718	56.6604	44.1111	76.9644	55.678	50.2399	41.3792	47.6389	57.474	50.3944	37.8671	64.7872	79.2723	50.0469	48.2812	44.9153	42.5381	37.9282	28.5193	48.4355	36.4751	47.4092	47.1401	41.5272	38.7316	36.62	39.6632	45.6471	73.1098	59.8113	56.6439	51.9625	43.677	39.0994
ENSG00000075239	ACAT1	38	protein_coding	38.1641	39.9261	25.3272	39.0607	44.4365	43.4756	40.6441	39.1408	42.3759	36.3093	40.6496	40.1305	42.5452	41.7117	49.8225	42.226	39.5664	35.584	41.9635	41.7753	56.4578	39.3404	42.3918	40.3261	39.3199	39.8435	37.2555	37.3996	43.6779	38.3634	43.4079	35.1148	38.9819	35.0461	36.6387	36.3581
ENSG00000075240	GRAMD4	23151	protein_coding	6.45598	4.2403	6.11992	7.05706	4.49689	11.4153	7.75303	6.24101	4.65051	6.3979	7.73405	6.22513	3.67947	7.60575	10.7759	5.49746	5.75904	5.01739	4.34132	3.38632	2.13645	5.75734	4.48738	6.49933	5.71034	4.41177	4.11625	3.46353	4.11665	6.08944	10.1487	6.31162	6.68507	5.57227	5.02304	3.77934
ENSG00000075275	CELSR1	9620	protein_coding	0.118894	0.0747893	0.13058	0.105017	0.118158	0.226051	0.165397	0.102649	0.0939182	0.114458	0.105954	0.141756	0.112391	0.168126	0.301258	0.17438	0.131934	0.138931	0.0938812	0.135263	0.136449	0.139504	0.146658	0.186116	0.0806342	0.0911182	0.133941	0.102382	0.104392	0.125572	0.259971	0.169987	0.157075	0.15229	0.110199	0.107933
ENSG00000075290	WNT8B	7479	protein_coding	0.122726	0.228968	0.102865	0.165455	0	0.422922	0.168788	0.109742	0.0878567	0.0634492	0.0587355	0.146325	0	0.0285955	0.0278336	0.169167	0.149598	0.032491	0.263466	0.0297725	0.17759	0.0316365	0	0.163863	0.06352	0.143558	0.161673	0.0729708	0.0355106	0.0587339	0.0589557	0.186165	0.130611	0.0670407	0.0951567	0.105357
ENSG00000075292	ZNF638	27332	protein_coding	20.7722	22.878	21.2692	29.2698	27.6326	25.3473	24.1806	20.195	24.2566	21.2221	19.595	27.7153	24.5665	20.161	19.088	21.1383	17.7983	18.7526	22.974	22.4339	35.0413	21.4133	25.3651	21.0059	21.0001	20.6956	19.4516	24.3315	22.827	18.8525	26.5033	24.0356	25.7155	24.9123	26.0976	31.5751
[truncated: 59,357 more rows]

## Sheet: Table S2 C. Differential expr
Table S2 C. Differential gene expression analysis (EdgeR) of HepG2 cells treated with human serum from fasting participants versus cells in serum free medium.
Ensembl	entrezgene_accession	entrezgene_id	gene_biotype	logCPM	F	logFC	PValue	FDR
[truncated: 12,702 more rows]
